# Supplementary material for: BING, a novel antimicrobial peptide isolated from Japanese medaka plasma, targets bacterial envelope stress response by suppressing cpxR expression
Source: Sci Rep. 2021 Jun 9;11:12219. doi: 10.1038/s41598-021-91765-4 (PMC8190156; doi:10.1038/s41598-021-91765-4)
Supplement: Supplementary file 1 — Supplementary Dataset 1. [file 41598_2021_91765_MOESM1_ESM.xlsx]

## Sheet: 工作表1
	Supplementary dataset 1: Protein identified in Edwardsiella tarda
Accession	Description	Unique peptides	Confidence score	Anova (p)	Normalized abundance						Fold change			Average fold change	log2 fold change
					EL			ET
					EL-1	EL-2	EL-3	ET-1	ET-2	ET-3	ET-1/EC-1	ET-2/EC-2	ET-3/EC-3
gi|291089175	methyltransferase small domain protein [Edwardsiella tarda ATCC 23685]	1	18.72	5.66014e-09	0	0	0	1.0527e+06	1.38874e+06	1.15568e+06	Infinity	Infinity	Infinity	Infinity
gi|291088654	bacterial cellulose synthase subunit [Edwardsiella tarda ATCC 23685]	1	55.96	5.9079e-08	0	0	0	104134	145529	98007.9	Infinity	Infinity	Infinity	Infinity
gi|267986227	50S ribosomal protein L22 [Edwardsiella tarda EIB202]	7	254.55	1.05274e-06	2.81e+06	2.79089e+06	2.91047e+06	1.35958e+07	1.40082e+07	1.26981e+07	4.83836	5.01926	4.3629	4.74017	2.24494
gi|267983756	ribosome recycling factor [Edwardsiella tarda EIB202]	2	197.52	2.15442e-06	416433	405567	379516	8901.12	8263.62	11073.6	0.0213747	0.0203754	0.0291782	0.0236428	-5.40246
gi|267986212	30S ribosomal protein S13 [Edwardsiella tarda EIB202]	8	368.08	2.17747e-06	1.21226e+07	1.17436e+07	1.22768e+07	2.36473e+07	2.39773e+07	2.31719e+07	1.95069	2.04174	1.88745	1.95996	0.970824
gi|267983329	aspartate ammonia-lyase [Edwardsiella tarda EIB202]	8	234.78	2.45927e-06	744364	720711	705289	1.45957e+06	1.48621e+06	1.44329e+06	1.96084	2.06214	2.04638	2.02312	1.01658
gi|267985106	malonyl CoA-acyl carrier protein transacylase [Edwardsiella tarda EIB202]	1	18.45	2.86571e-06	25979.2	26646.6	33757.5	1017.48	925.292	920.852	0.0391653	0.0347246	0.0272785	0.0337228	-4.89013
gi|267986220	50S ribosomal protein L5 [Edwardsiella tarda EIB202]	13	528.75	3.93392e-06	1.01314e+07	1.07557e+07	1.0415e+07	1.97177e+07	1.96577e+07	2.00372e+07	1.94619	1.82766	1.92389	1.89925	0.925426
gi|267984487	hypothetical protein ETAE_1475 [Edwardsiella tarda EIB202]	2	89.71	4.05548e-06	453441	427158	570094	13070.6	10750.6	12452.2	0.0288253	0.0251677	0.0218424	0.0252785	-5.30595
gi|267985142	major cold shock protein [Edwardsiella tarda EIB202]	3	172.01	4.14573e-06	614849	558152	608266	35710.9	45710.9	40410.4	0.0580808	0.081897	0.0664353	0.0688044	-3.86136
gi|267985349	flavodoxin/nitric oxide synthase [Edwardsiella tarda EIB202]	1	16.06	5.26807e-06	40844	32681.4	46803.6	2.81825e+06	3.65791e+06	3.65647e+06	69.0004	111.926	78.1238	86.3502	6.43213
gi|267984022	methylated-DNA-[protein]-cysteine [Edwardsiella tarda EIB202]	1	24.55	6.00371e-06	18848.7	19854	32170.4	8.4797e+06	1.05232e+07	8.03948e+06	449.884	530.029	249.904	409.939	8.67926
gi|267983592	putative proline/betaine transport protein [Edwardsiella tarda EIB202]	1	21.16	8.55845e-06	28079.3	32940.7	36193.9	431675	513262	440398	15.3734	15.5814	12.1678	14.3742	3.84541
gi|304559083	LSU ribosomal protein L20p [Edwardsiella tarda FL6-60]	7	266.17	1.04727e-05	2.17383e+06	2.2055e+06	1.97695e+06	5.92757e+06	6.18876e+06	6.2997e+06	2.72679	2.80606	3.18658	2.90648	1.53927
gi|267985327	phosphopyruvate hydratase [Edwardsiella tarda EIB202]	5	165.95	2.22832e-05	306653	293950	277648	658533	620555	626819	2.14749	2.11109	2.25761	2.17206	1.11906
gi|267984118	putative acetyltransferase [Edwardsiella tarda EIB202]	1	32.69	2.62856e-05	0	0	0	3601.13	15640.6	5482.15	Infinity	Infinity	Infinity	Infinity
gi|291088486	cytochrome b562 [Edwardsiella tarda ATCC 23685]	4	164.83	2.66678e-05	1.02582e+06	993130	890969	124284	139140	103701	0.121155	0.140103	0.116391	0.125883	-2.98984
gi|267983530	trypsin-like serine protease [Edwardsiella tarda EIB202]	2	49.37	2.79628e-05	10227	6199.11	6463.28	244839	230980	233637	23.9404	37.2601	36.1484	32.4496	5.02013
gi|267984325	hypothetical protein ETAE_1313 [Edwardsiella tarda EIB202]	1	37.81	2.80791e-05	95697.5	103650	126937	10299.3	12644.4	10549.2	0.107624	0.121991	0.0831053	0.10424	-3.26202
gi|267984563	hypothetical protein ETAE_1551 [Edwardsiella tarda EIB202]	2	52.99	3.31475e-05	115744	85602.2	109727	4603.49	5932.99	6586.97	0.039773	0.0693088	0.0600305	0.0563708	-4.14891
gi|267983588	transaldolase B [Edwardsiella tarda EIB202]	12	572.7	3.34912e-05	6.22561e+06	6.74824e+06	6.06258e+06	2.84189e+06	2.84714e+06	2.64551e+06	0.456483	0.421909	0.436368	0.438253	-1.19016
gi|267983604	putative outer membrane protein [Edwardsiella tarda EIB202]	1	27.71	3.51336e-05	60206.2	52030.1	65511.4	5521.52	5941.41	4280.97	0.0917103	0.114192	0.0653469	0.0904163	-3.46727
gi|28849310	citrate lyase ligase [Edwardsiella tarda]	1	17.44	3.54011e-05	122943	119146	76774.4	2.72863e+06	3.47575e+06	3.29463e+06	22.1943	29.1723	42.9132	31.4266	4.97392
gi|291091440	DNA polymerase IV [Edwardsiella tarda ATCC 23685]	1	22.47	4.29402e-05	336451	331567	360517	169641	173663	183497	0.504206	0.523763	0.508983	0.512317	-0.96489
gi|267986211	30S ribosomal protein S4 [Edwardsiella tarda EIB202]	11	687.63	4.29459e-05	1.20863e+07	1.19735e+07	1.1792e+07	1.80229e+07	1.85023e+07	1.94257e+07	1.49119	1.54528	1.64736	1.56128	0.642725
gi|291090525	head to-tail joining protein W [Edwardsiella tarda ATCC 23685]	2	46.31	5.36873e-05	1.14196e+06	1.10048e+06	1.26187e+06	155743	184224	214998	0.136382	0.167403	0.170381	0.158055	-2.6615
gi|267983332	chaperonin GroEL (HSP60 family) [Edwardsiella tarda EIB202]	20	1372.12	5.80659e-05	2.12647e+07	2.24143e+07	2.19679e+07	3.54902e+07	3.53985e+07	3.80767e+07	1.66897	1.57928	1.73329	1.66051	0.731628
gi|267985117	dihydroorotase [Edwardsiella tarda EIB202]	1	16.86	6.79072e-05	26042.2	28133.6	30203.2	4002.39	2657.65	3231.04	0.153689	0.0944651	0.106977	0.118377	-3.07854
gi|267984552	amino-acid ABC transporter periplasmic component [Edwardsiella tarda EIB202]	8	442.2	6.87295e-05	2.52905e+06	2.03064e+06	2.4489e+06	358675	262090	270393	0.141822	0.129067	0.110414	0.127101	-2.97595
gi|291089177	ATP-dependent RNA helicase SrmB [Edwardsiella tarda ATCC 23685]	1	60.95	6.92794e-05	582.502	2553.7	1021.89	3.23266e+06	2.293e+06	4.14855e+06	5549.61	897.912	4059.71	3502.41	11.7741
gi|267985176	old-shock domain family protein [Edwardsiella tarda EIB202]	4	197.39	7.01584e-05	9.51546e+06	8.90889e+06	1.00969e+07	2.1597e+06	1.85603e+06	2.44604e+06	0.226967	0.208334	0.242255	0.225852	-2.14655
gi|267984001	conserved hypothetical protein [Edwardsiella tarda EIB202]	3	106.06	7.07363e-05	105389	89158.9	135269	1090.66	2059.5	985.588	0.010349	0.0230992	0.00728615	0.0135781	-6.20258
gi|267985819	cysteine desulfurase [Edwardsiella tarda EIB202]	7	323.76	7.24047e-05	2.86952e+06	2.57376e+06	2.76985e+06	4.75227e+06	4.93118e+06	4.91636e+06	1.65612	1.91594	1.77496	1.78234	0.833772
gi|267984858	pyruvate kinase [Edwardsiella tarda EIB202]	15	499.53	7.27037e-05	3.28682e+06	3.20948e+06	3.12261e+06	4.56732e+06	4.81631e+06	4.81797e+06	1.38959	1.50065	1.54293	1.47773	0.563378
gi|267986242	FKBP-type peptidyl-prolyl cis-trans isomerase (rotamase) [Edwardsiella tarda EIB202]	10	539.82	8.2801e-05	4.60271e+06	4.77877e+06	4.18088e+06	1.30897e+06	1.12266e+06	1.01369e+06	0.284391	0.234926	0.242458	0.253925	-1.97753
gi|267983193	DNA-directed RNA polymerase, beta subunit/140 kD subunit [Edwardsiella tarda EIB202]	30	1195.78	8.3869e-05	8.53138e+06	8.52336e+06	8.33167e+06	1.31964e+07	1.2782e+07	1.40069e+07	1.54681	1.49965	1.68116	1.57587	0.65615
gi|291090692	pseudouridylate synthase [Edwardsiella tarda ATCC 23685]	5	126.41	8.70687e-05	268468	284191	290328	561138	601832	530600	2.09015	2.1177	1.82758	2.01181	1.0085
gi|267984867	thiol peroxidase [Edwardsiella tarda EIB202]	10	447.28	8.76826e-05	9.58703e+06	8.20243e+06	1.01467e+07	3.18989e+06	2.95351e+06	3.16668e+06	0.332729	0.360078	0.312089	0.334965	-1.57792
gi|74474905	antigenic protein Et 76 [Edwardsiella tarda]	3	80.76	0.000111272	49497.7	51763.3	57326.3	144567	172308	146969	2.92068	3.32876	2.56373	2.93772	1.5547
gi|451316497	hypothetical protein ET1_05_02300 [Edwardsiella tarda ATCC 15947 = NBRC 105688]	1	20.36	0.000112085	110299	93094.5	115304	4633.49	2928.97	5821.45	0.0420083	0.0314624	0.0504879	0.0413195	-4.59703
gi|267985704	peptidyl-prolyl cis-trans isomerase B (rotamase B) [Edwardsiella tarda EIB202]	5	127.8	0.000130961	1.55052e+06	1.54609e+06	1.7415e+06	439718	431597	545720	0.283594	0.279153	0.313363	0.292037	-1.77578
gi|267983504	deoxyribose-phosphate aldolase [Edwardsiella tarda EIB202]	8	638.96	0.000136639	8.67444e+06	9.66527e+06	8.85277e+06	2.33231e+06	1.83642e+06	2.49192e+06	0.268871	0.190002	0.281484	0.246786	-2.01867
gi|267986463	phosphoglyceromutase [Edwardsiella tarda EIB202]	4	82.96	0.000138472	281800	297365	318680	130859	146024	147552	0.464369	0.491061	0.463008	0.472813	-1.08066
gi|267986471	acid phosphatase/phosphotransferase [Edwardsiella tarda EIB202]	1	16.44	0.000141257	62863.7	55223.8	72562.3	5643.77	8819.05	7506.25	0.0897779	0.159697	0.103446	0.11764	-3.08755
gi|267985579	translocation protein [Edwardsiella tarda EIB202]	5	225.48	0.000148191	269320	299743	249259	81048.2	64009.6	79199.1	0.300936	0.213548	0.317739	0.277408	-1.84992
gi|267985863	alanyl-tRNA synthetase [Edwardsiella tarda EIB202]	12	424.46	0.000155525	1.83848e+06	2.04354e+06	1.93966e+06	3.12505e+06	3.28822e+06	3.35957e+06	1.6998	1.60908	1.73204	1.68031	0.748727
gi|267985247	glutaredoxin 1 [Edwardsiella tarda EIB202]	1	17.76	0.00016611	264804	295335	364577	56450	40264.2	48555.2	0.213177	0.136334	0.133182	0.160898	-2.63578
gi|291089785	hypothetical protein EDWATA_02649 [Edwardsiella tarda ATCC 23685]	1	20.06	0.000171614	4777.48	1055.29	1229	1.21243e+06	1.20468e+06	1.29543e+06	253.779	1141.57	1054.04	816.463	9.67324
gi|267985294	elongation factor P [Edwardsiella tarda EIB202]	1	61.9	0.000173856	39091.4	37703	48118.7	4673.57	6369.98	7003.76	0.119555	0.168952	0.145552	0.144686	-2.789
gi|267985192	thioredoxin (H-type,TRX-H) [Edwardsiella tarda EIB202]	1	76.39	0.000175069	192115	132093	173501	14804.6	8349.08	10188.8	0.0770613	0.0632061	0.0587246	0.0663307	-3.91418
gi|267985963	transketolase [Edwardsiella tarda EIB202]	6	787.55	0.000190455	1.6809e+06	1.79106e+06	1.69232e+06	2.91338e+06	3.31595e+06	3.00374e+06	1.73323	1.85139	1.77492	1.78651	0.837147
gi|267985109	50S ribosomal protein L32 [Edwardsiella tarda EIB202]	6	245.89	0.000191735	6.4926e+06	9.06904e+06	7.63494e+06	2.1211e+06	1.88798e+06	1.94725e+06	0.326695	0.208179	0.255045	0.263306	-1.92519
gi|267983405	putative transcriptional regulator [Edwardsiella tarda EIB202]	1	26.75	0.000202334	5001.89	1493.82	1959.01	669282	985849	447175	133.806	659.951	228.266	340.674	8.41225
gi|291088826	ribosomal protein L30 [Edwardsiella tarda ATCC 23685]	6	190.95	0.000206617	4.3979e+06	8.60197e+06	5.99158e+06	382906	284144	396841	0.0870656	0.0330324	0.0662331	0.0621104	-4.00902
gi|267983423	translation initiation factor 2 [Edwardsiella tarda EIB202]	19	714.61	0.000207742	3.9124e+06	3.84216e+06	3.86901e+06	5.33817e+06	5.46285e+06	5.8459e+06	1.36442	1.42182	1.51096	1.4324	0.518434
gi|267983404	malate/lactate dehydrogenase [Edwardsiella tarda EIB202]	11	412.92	0.000215593	1.39627e+06	1.52471e+06	1.5574e+06	635833	746271	722034	0.455379	0.489452	0.463615	0.469482	-1.09086
gi|291088827	ribosomal protein S5 [Edwardsiella tarda ATCC 23685]	10	469.48	0.000218852	1.23486e+07	1.18623e+07	1.16721e+07	1.80877e+07	1.73399e+07	1.91164e+07	1.46476	1.46176	1.63778	1.52144	0.605433
gi|267983117	thioredoxin domain-containing protein [Edwardsiella tarda EIB202]	4	185.25	0.00023283	3.7413e+06	3.47399e+06	4.31612e+06	648484	939127	819943	0.173331	0.270331	0.189972	0.211211	-2.24324
gi|312192390	hypothetical protein ETCK41_p51 [Edwardsiella tarda]	1	22.31	0.000233783	23307.8	11039.3	12879.8	259017	265164	254591	11.1129	24.02	19.7667	18.2999	4.19376
gi|267983191	50S ribosomal protein L1 [Edwardsiella tarda EIB202]	13	593.58	0.000241812	2.38582e+07	2.20918e+07	2.48499e+07	4.01878e+07	4.00413e+07	4.37783e+07	1.68445	1.81249	1.76171	1.75288	0.80973
gi|267984010	ATP-dependent Lon protease, bacterial type [Edwardsiella tarda EIB202]	9	242.85	0.00024807	827562	876562	934295	1.42046e+06	1.53114e+06	1.45061e+06	1.71644	1.74675	1.55262	1.67194	0.741521
gi|267984716	hypothetical protein ETAE_1706 [Edwardsiella tarda EIB202]	8	280.73	0.000249804	891010	859805	942992	1.46869e+06	1.59577e+06	1.66543e+06	1.64834	1.85597	1.76611	1.75681	0.812958
gi|267986252	peptidyl-prolyl cis-trans isomerase A [Edwardsiella tarda EIB202]	3	74.64	0.0002629	100792	109626	109996	6687.38	10765	12841.2	0.0663485	0.0981974	0.116742	0.0937627	-3.41484
gi|267985221	hydroxylamine reductase [Edwardsiella tarda EIB202]	3	51.55	0.000267406	123790	143162	112284	452484	538796	407645	3.65526	3.76354	3.6305	3.6831	1.88092
gi|267986018	hypothetical protein ETAE_3014 [Edwardsiella tarda EIB202]	1	28.68	0.000282217	103180	137009	133091	25072.3	26946.6	33252.6	0.242995	0.196677	0.249848	0.22984	-2.1213
gi|267986533	F0F1-type ATP synthase, alpha subunit [Edwardsiella tarda EIB202]	12	486.9	0.000283932	2.31802e+06	2.23017e+06	2.08233e+06	3.20475e+06	3.3112e+06	3.28929e+06	1.38254	1.48473	1.57962	1.4823	0.567834
gi|158534611	acriflavin resistance protein B [Edwardsiella tarda]	9	285.38	0.000288936	1.04781e+06	913227	991561	1.8065e+06	2.08226e+06	2.00092e+06	1.72407	2.28011	2.01795	2.00738	1.00531
gi|267984900	histidine triad (HIT) protein [Edwardsiella tarda EIB202]	2	66.89	0.000292342	435322	373819	479378	29487.6	27427.4	51580.4	0.0677375	0.0733708	0.107599	0.0829023	-3.59244
gi|267985954	ribose-5-phosphate isomerase A [Edwardsiella tarda EIB202]	2	95.07	0.000307926	90017.5	105767	119206	33968.8	35580.8	29531.6	0.377358	0.336407	0.247735	0.3205	-1.6416
gi|267983753	30S ribosomal protein S2 [Edwardsiella tarda EIB202]	11	429.43	0.000333722	8.81322e+06	8.05667e+06	8.20425e+06	1.95211e+07	2.19848e+07	2.5853e+07	2.21498	2.72877	3.15116	2.69831	1.43205
gi|267983763	DP-3-O-(3-hydroxymyristoyl)-glucosamine N-acyltransferase [Edwardsiella tarda EIB202]	1	22.54	0.000335022	45637.3	43191.5	51236.5	180751	145589	133302	3.96059	3.37078	2.6017	3.31102	1.72728
gi|267983533	50S ribosomal protein L13 [Edwardsiella tarda EIB202]	11	361.71	0.000363877	7.4466e+06	7.72406e+06	8.41788e+06	2.45179e+07	2.1273e+07	2.96994e+07	3.29249	2.75412	3.52813	3.19158	1.67427
gi|267984012	peptidyl-prolyl cis-trans isomerase (rotamase D) [Edwardsiella tarda EIB202]	6	313.47	0.00036617	499911	540797	555977	878876	929866	1.0072e+06	1.75806	1.71944	1.81158	1.76303	0.818055
gi|267984580	sodium:dicarboxylate symporter [Edwardsiella tarda EIB202]	2	41.35	0.00040777	135564	123746	123604	256941	222901	223721	1.89535	1.80127	1.80998	1.83553	0.876199
gi|267985181	30S ribosomal protein S1 [Edwardsiella tarda EIB202]	17	746.76	0.000410674	1.11272e+07	1.13956e+07	1.23622e+07	1.94242e+07	1.77939e+07	1.97202e+07	1.74565	1.56148	1.5952	1.63411	0.708505
gi|267983991	riboflavin synthase beta-chain [Edwardsiella tarda EIB202]	3	128.15	0.000413774	135204	112088	184415	2.23954e+06	3.72504e+06	5.52868e+06	16.5642	33.2332	29.9796	26.5923	4.73294
gi|267984879	peptide transport system permease protein [Edwardsiella tarda EIB202]	1	18.83	0.00042327	35448	56555.8	54922.5	236.091	921.943	554.782	0.0066602	0.0163015	0.0101012	0.011021	-6.50361
gi|267983642	putative AMP-binding enzyme-family protein [Edwardsiella tarda EIB202]	1	21.73	0.000428109	136609	68106.4	106145	878543	871908	914187	6.43107	12.8021	8.61266	9.28196	3.21443
gi|267985932	thiol:disulfide interchange protein [Edwardsiella tarda EIB202]	2	86.69	0.000460874	607323	654070	744358	38617.7	45982.2	83434.5	0.0635867	0.0703016	0.112089	0.0819925	-3.60836
gi|267983194	DNA-directed RNA polymerase, beta subunit/160 kD subunit [Edwardsiella tarda EIB202]	32	1356.83	0.000472692	9.33089e+06	1.00271e+07	9.83985e+06	1.33379e+07	1.46455e+07	1.43034e+07	1.42943	1.4606	1.45362	1.44788	0.533946
gi|291088840	ribosomal protein S19 [Edwardsiella tarda ATCC 23685]	3	123.83	0.000479156	4.25184e+06	3.97247e+06	5.11842e+06	1.13834e+07	1.11015e+07	1.33339e+07	2.67729	2.79461	2.60507	2.69233	1.42885
gi|267983324	conserved hypothetical protein [Edwardsiella tarda EIB202]	2	95.37	0.000497877	192349	220854	202756	52021.5	55171.4	74744.7	0.270454	0.249809	0.368643	0.296302	-1.75486
gi|267984040	heat shock protein 90 [Edwardsiella tarda EIB202]	12	490.7	0.000499234	3.43093e+06	3.00845e+06	3.38478e+06	1.17548e+07	1.91238e+07	1.68056e+07	3.42611	6.3567	4.96504	4.91595	2.29747
gi|267985404	phosphotransacetylase [Edwardsiella tarda EIB202]	15	652.73	0.000553292	6.68145e+06	6.30292e+06	7.00158e+06	9.63643e+06	9.99295e+06	1.06029e+07	1.44227	1.58545	1.51435	1.51402	0.598387
gi|267983589	succinate-semialdehyde dehydrogenase I [Edwardsiella tarda EIB202]	3	114.98	0.000578074	77878.5	91297.1	88670.3	160941	180064	155417	2.06657	1.97229	1.75275	1.93054	0.949002
gi|304560336	SSU ribosomal protein S11p (S14e) [Edwardsiella tarda FL6-60]	8	442.36	0.00059009	2.03272e+07	1.92406e+07	1.97225e+07	3.07512e+07	3.44213e+07	3.67846e+07	1.51282	1.78899	1.86511	1.7223	0.784341
gi|291091538	aconitate hydratase 2, partial [Edwardsiella tarda ATCC 23685]	1	157.76	0.000590408	142544	126892	147857	491376	347748	448807	3.44717	2.74052	3.03541	3.07437	1.62029
gi|291091294	hypothetical protein EDWATA_01096 [Edwardsiella tarda ATCC 23685]	1	60.5	0.000607786	108714	116755	163948	598463	923418	717100	5.50495	7.909	4.37394	5.9293	2.56786
gi|267984566	cold shock protein [Edwardsiella tarda EIB202]	3	176.97	0.000637595	3.57529e+06	4.88875e+06	3.12403e+06	690423	495919	755572	0.19311	0.101441	0.241858	0.178803	-2.48356
gi|267984007	protease subunit of ATP-dependent Clp protease [Edwardsiella tarda EIB202]	3	79.14	0.000650625	218498	245054	253430	672933	615598	507072	3.07982	2.51209	2.00083	2.53091	1.33966
gi|267984755	pyridine nucleotide transhydrogenase [Edwardsiella tarda EIB202]	2	38.29	0.000651953	53828.8	54216.5	54263.9	146808	175344	122481	2.72732	3.23415	2.25713	2.73953	1.45393
gi|267984077	inhibitor of vertebrate lysozyme [Edwardsiella tarda EIB202]	1	33.48	0.000670825	45600.3	67172.8	52856.4	13074.6	11029.6	15487.7	0.286721	0.164197	0.293014	0.247977	-2.01172
gi|267983621	organic solvent tolerance protein [Edwardsiella tarda EIB202]	1	18.99	0.00068174	48915	41210.9	43131.1	103543	141115	115796	2.11679	3.42423	2.68474	2.74192	1.45519
gi|267984924	hypothetical protein ETAE_1916 [Edwardsiella tarda EIB202]	3	92.08	0.000694578	110316	113624	111924	144458	158028	160391	1.30949	1.39079	1.43303	1.37777	0.462334
gi|267985814	[2FE-2S] ferredoxin, electron carrer protein [Edwardsiella tarda EIB202]	3	126.9	0.000729375	264371	270095	232760	159811	144237	153451	0.604496	0.534025	0.659266	0.599263	-0.73874
gi|267983620	peptidyl-prolyl cis-trans isomerase SurA [Edwardsiella tarda EIB202]	2	82.98	0.000732385	275756	293829	268417	29294	14221.8	32809.1	0.106232	0.0484017	0.122232	0.0922884	-3.43771
gi|267983027	molecular chaperone (small heat shock protein) [Edwardsiella tarda EIB202]	2	70.4	0.000732546	36544	39217.7	49339	187103	260647	339579	5.11993	6.64615	6.88255	6.21621	2.63604
gi|267985831	membrane-bound lytic murein transglycosylase D [Edwardsiella tarda EIB202]	1	18.14	0.000735728	700986	534991	555363	1.43255e+06	1.50779e+06	1.3158e+06	2.04362	2.81834	2.36927	2.41041	1.26928
gi|267985174	hypothetical protein ETAE_2168 [Edwardsiella tarda EIB202]	1	20.96	0.000738332	71226.3	65625.8	63065.2	31054.5	22569.4	24767.3	0.435997	0.34391	0.392725	0.390877	-1.35521
gi|291088937	lipopolysaccharide heptosyltransferase II [Edwardsiella tarda ATCC 23685]	1	17.39	0.000741868	47329.6	38784.4	55047.1	171404	165379	234118	3.6215	4.26407	4.25305	4.04621	2.01657
gi|267985766	DNA-binding ferritin-like protein (oxidative damage protectant) [Edwardsiella tarda EIB202]	1	19.6	0.000743335	2130.48	3000.4	2590.1	42626.4	70310	26064.6	20.0079	23.4336	10.0632	17.8349	4.15663
gi|267984254	asparaginyl-tRNA synthetase [Edwardsiella tarda EIB202]	6	313.31	0.000748126	1.00072e+06	1.21906e+06	1.16976e+06	2.14101e+06	2.02202e+06	1.982e+06	2.13946	1.65868	1.69436	1.83083	0.872499
gi|267983285	hypothetical protein ETAE_0267 [Edwardsiella tarda EIB202]	2	93.4	0.000772874	220673	271394	212831	489695	481646	538020	2.2191	1.77471	2.52793	2.17391	1.12029
gi|267984494	putative aldose 1-epimerase [Edwardsiella tarda EIB202]	1	29.02	0.000774693	11919.9	17010.7	16377.5	868.806	943.779	347.807	0.0728872	0.0554814	0.0212369	0.0498685	-4.32573
gi|267986504	DNA polymerase I [Edwardsiella tarda EIB202]	4	156.36	0.000780447	58054.6	47750.2	49900.1	98978	95817.1	110682	1.70491	2.00663	2.21807	1.97654	0.982976
gi|267983350	translation elongation factor P [Edwardsiella tarda EIB202]	2	95.06	0.000794018	366515	397242	457281	104566	148226	102442	0.285297	0.373138	0.224024	0.294153	-1.76536
gi|267983347	putative electron transport protein YkgF [Edwardsiella tarda EIB202]	2	36.6	0.000798208	390926	555724	398541	105244	129067	89505.8	0.269218	0.23225	0.224584	0.242017	-2.04682
gi|267984281	outer membrane protein A [Edwardsiella tarda EIB202]	1	1196.26	0.00081106	4.02144e+06	4.52562e+06	4.4251e+06	1.14632e+07	1.46922e+07	1.0251e+07	2.85053	3.24644	2.31655	2.80451	1.48775
gi|267983145	magnesium/nickel/cobalt transporter CorA [Edwardsiella tarda EIB202]	1	40.7	0.000812282	1804.9	2794.78	1331.79	30329.5	16787.9	24960.2	16.804	6.00687	18.7418	13.8509	3.79191
gi|25989446	glutamate decarboxylase [Edwardsiella tarda]	4	99.89	0.000822335	166470	152718	222073	787808	1.17944e+06	1.36165e+06	4.73242	7.72301	6.13155	6.19566	2.63126
gi|267983378	exoribonuclease R [Edwardsiella tarda EIB202]	7	173.06	0.000822366	247625	248265	291777	451496	464489	428238	1.82331	1.87094	1.46769	1.72065	0.78295
gi|267983426	30S ribosomal protein S15 [Edwardsiella tarda EIB202]	5	140.64	0.000852799	3.02634e+06	2.38244e+06	3.5707e+06	1.04095e+07	1.09276e+07	1.4343e+07	3.43965	4.58674	4.01687	4.01442	2.00519
gi|267986222	50S ribosomal protein L14 [Edwardsiella tarda EIB202]	4	318.32	0.000885718	3.85912e+06	5.11496e+06	4.6301e+06	9.2401e+06	9.6229e+06	9.48056e+06	2.39435	1.88132	2.04759	2.10776	1.07571
gi|267986441	ribonuclease activity regulator protein RraA [Edwardsiella tarda EIB202]	3	90.25	0.000888171	390471	379439	479804	819029	816302	786006	2.09754	2.15134	1.63818	1.96235	0.972586
gi|267985269	probable serine transporter [Edwardsiella tarda EIB202]	2	62.28	0.000891596	152052	131229	150756	244140	248492	281161	1.60563	1.89358	1.86501	1.78807	0.838407
gi|267983524	conserved hypothetical protein [Edwardsiella tarda EIB202]	3	119.96	0.000898119	54298.3	45040.3	58331.8	124080	154441	166305	2.28516	3.42894	2.85102	2.85504	1.51351
gi|267984055	copper transporter [Edwardsiella tarda EIB202]	1	28.01	0.00094087	2653.79	3509.37	3826.16	18376.8	18560.7	12020.2	6.92473	5.28891	3.14159	5.11841	2.3557
gi|267983764	(3R)-hydroxymyristoyl-(acyl carrier protein) dehydratase [Edwardsiella tarda EIB202]	4	138.58	0.000946633	374721	412895	405297	655020	767136	645629	1.74802	1.85794	1.59298	1.73298	0.793256
gi|267986489	hypothetical protein ETAE_3487 [Edwardsiella tarda EIB202]	1	30.71	0.000954756	338566	335159	424257	158836	138218	169709	0.469145	0.412397	0.400015	0.427186	-1.22706
gi|267983856	conserved hypothetical protein [Edwardsiella tarda EIB202]	1	37.01	0.000963663	35883	24776.8	30138.1	9448.56	6699.68	6539.79	0.263316	0.270402	0.216994	0.250237	-1.99863
gi|291088825	ribosomal protein L15 [Edwardsiella tarda ATCC 23685]	6	310.41	0.000964444	1.00996e+07	1.03897e+07	1.05591e+07	1.7402e+07	2.12296e+07	2.23025e+07	1.72304	2.04333	2.11216	1.95951	0.970492
gi|267984778	hypothetical protein ETAE_1770 [Edwardsiella tarda EIB202]	1	33.54	0.00102141	44.8026	0	0	802671	743197	1.13052e+06	17915.7	Infinity	Infinity	17915.7	14.1289
gi|267984004	conserved hypothetical protein [Edwardsiella tarda EIB202]	2	116.87	0.00104608	18704.8	27353.3	25001	86551.2	113595	77997.1	4.62722	4.15287	3.11976	3.96662	1.98791
gi|267984041	adenylate kinase [Edwardsiella tarda EIB202]	4	201.54	0.0010674	773901	976048	881661	120269	224736	132134	0.155406	0.230251	0.149869	0.178509	-2.48593
gi|267985744	SmpA/OmlA domain protein [Edwardsiella tarda EIB202]	1	26.77	0.00110552	155554	189062	189555	341909	428443	391993	2.198	2.26615	2.06797	2.17738	1.12259
gi|267984501	hypothetical protein ETAE_1489 [Edwardsiella tarda EIB202]	2	85.94	0.00113428	56100.5	58242.6	60452.1	20724.5	18545.6	27338.3	0.369418	0.31842	0.45223	0.380022	-1.39584
gi|267986226	30S ribosomal protein S3 [Edwardsiella tarda EIB202]	13	624.04	0.0011585	2.38488e+07	2.70485e+07	2.57211e+07	4.49356e+07	4.23056e+07	5.21018e+07	1.88419	1.56407	2.02565	1.82463	0.867607
gi|267986139	regulator of ftsI, penicillin binding protein 3, septation function [Edwardsiella tarda EIB202]	5	234.84	0.00116722	810372	946729	868943	1.42563e+06	1.71951e+06	1.55829e+06	1.75923	1.81626	1.79331	1.7896	0.839639
gi|267983118	transcription termination factor [Edwardsiella tarda EIB202]	10	341.73	0.00118541	3.1028e+06	3.35626e+06	3.41636e+06	4.4496e+06	4.50632e+06	4.86962e+06	1.43406	1.34266	1.42539	1.4007	0.486151
gi|267983707	tRNA nucleotidyltransferase/poly(A) polymerase [Edwardsiella tarda EIB202]	4	97.91	0.00118682	38688.3	42720.9	44171.6	86319.7	123422	107142	2.23116	2.88904	2.42559	2.51526	1.33071
gi|267984520	aldehyde-alcohol dehydrogenase [Edwardsiella tarda EIB202]	25	958.26	0.00122503	5.98624e+06	6.0089e+06	5.66192e+06	9.4108e+06	8.76175e+06	1.06289e+07	1.57207	1.45813	1.87726	1.63582	0.710014
gi|267985320	hypothetical protein ETAE_2314 [Edwardsiella tarda EIB202]	1	29.49	0.0012264	12946.5	8055.66	10385.3	152.156	230.838	625.627	0.0117527	0.0286553	0.0602415	0.0335498	-4.89755
gi|267986538	glucosamine--fructose-6-phosphate aminotransferase [Edwardsiella tarda EIB202]	6	161.24	0.00123513	629627	646238	735894	1.00262e+06	1.0741e+06	1.10811e+06	1.59241	1.66209	1.5058	1.58676	0.666088
gi|267983407	50S ribosomal protein L21 [Edwardsiella tarda EIB202]	5	151.23	0.00124595	3.33527e+06	3.56768e+06	3.9969e+06	5.49898e+06	5.65754e+06	5.72723e+06	1.64874	1.58578	1.43292	1.55581	0.637666
gi|267985718	CTP synthetase [Edwardsiella tarda EIB202]	9	291.47	0.00129087	1.06638e+06	953237	1.17379e+06	1.73041e+06	1.93198e+06	1.85374e+06	1.62269	2.02676	1.57927	1.74291	0.801497
gi|267985329	manganese-dependent inorganic pyrophosphatase [Edwardsiella tarda EIB202]	2	46	0.00130604	42698.5	44363.5	47872.3	70039.8	71265	82834.4	1.64033	1.60639	1.73032	1.65901	0.730327
gi|267983355	fumarate reductase iron-sulfur subunit [Edwardsiella tarda EIB202]	4	131.71	0.00132804	462077	534759	530487	754856	840342	806645	1.63362	1.57144	1.52057	1.57521	0.655545
gi|267984515	UTP--glucose-1-phosphate uridylyltransferase subunit [Edwardsiella tarda EIB202]	6	169.87	0.00135033	490889	455222	527086	790624	706874	773746	1.6106	1.55281	1.46797	1.54379	0.626479
gi|267984113	lipoprotein [Edwardsiella tarda EIB202]	6	268.48	0.00136911	1.03667e+06	1.04041e+06	920347	1.55617e+06	1.48169e+06	1.70764e+06	1.50112	1.42415	1.85543	1.59357	0.67226
gi|267986506	periplasmic protein disulfide isomerase I [Edwardsiella tarda EIB202]	1	38.12	0.00137731	122098	114174	164252	49531.2	52443.4	42685.6	0.405667	0.459331	0.259878	0.374959	-1.4152
gi|451314637	deoxyribose-phosphate aldolase [Edwardsiella tarda ATCC 15947 = NBRC 105688]	1	351.84	0.00143821	958894	1.21281e+06	880278	305270	173515	227430	0.318356	0.143069	0.258362	0.239929	-2.05932
gi|267983677	pyruvate dehydrogenase subunit E1 [Edwardsiella tarda EIB202]	18	730.32	0.00156231	7.41431e+06	7.38275e+06	7.90809e+06	9.51476e+06	9.94649e+06	1.05016e+07	1.2833	1.34726	1.32795	1.3195	0.399995
gi|267983030	glycyl-tRNA synthetase, beta subunit [Edwardsiella tarda EIB202]	12	452.67	0.00156941	943364	821405	1.00727e+06	1.64094e+06	1.65808e+06	1.9652e+06	1.73945	2.01859	1.95102	1.90302	0.928292
gi|267985772	ABC transporter, substrate binding protein [Edwardsiella tarda EIB202]	2	39.69	0.00158748	1.21717e+06	1.23733e+06	1.21396e+06	2.5879e+06	3.15324e+06	2.23051e+06	2.12616	2.54842	1.83738	2.17066	1.11813
gi|267985836	lipoprotein [Edwardsiella tarda EIB202]	4	122.97	0.00159399	98736.8	121344	88389.4	265141	316877	234084	2.68533	2.6114	2.64833	2.64836	1.4051
gi|267986502	hypothetical protein ETAE_3500 [Edwardsiella tarda EIB202]	2	48.03	0.00166609	20976.7	32906.4	23334.2	78997.5	72156.2	69064.4	3.76597	2.19277	2.9598	2.97284	1.57184
gi|267986439	ATP-dependent protease ATP-binding subunit [Edwardsiella tarda EIB202]	9	479.86	0.00173313	1.66164e+06	1.75307e+06	1.87953e+06	2.83741e+06	2.69446e+06	3.26941e+06	1.7076	1.537	1.73948	1.66136	0.732366
gi|267986479	glutaredoxin-family domain protein [Edwardsiella tarda EIB202]	1	35.6	0.00181243	64286.8	62179.7	73175.2	35546.6	34960.7	42172.3	0.552938	0.562253	0.576319	0.563837	-0.826651
gi|267984410	translation-associated GTPase [Edwardsiella tarda EIB202]	4	103.78	0.00185054	792386	827392	712871	1.1874e+06	1.16414e+06	1.34215e+06	1.49851	1.407	1.88274	1.59608	0.674536
gi|267985344	ribonucleoside-diphosphate reductase, alpha subunit [Edwardsiella tarda EIB202]	12	529.45	0.00193179	2.22437e+06	1.94693e+06	2.41982e+06	3.66789e+06	4.33622e+06	4.46563e+06	1.64896	2.22721	1.84543	1.9072	0.931457
gi|267984700	tyrosyl-tRNA synthetase [Edwardsiella tarda EIB202]	10	387.04	0.00194426	1.40552e+06	1.4095e+06	1.37024e+06	1.91034e+06	1.73713e+06	1.98746e+06	1.35917	1.23245	1.45045	1.34736	0.430133
gi|158534610	acriflavin resistance protein A [Edwardsiella tarda]	7	525.3	0.00199067	1.58012e+06	1.79738e+06	1.4364e+06	2.5403e+06	2.60334e+06	2.76318e+06	1.60766	1.4484	1.92369	1.65992	0.73111
gi|267984008	ATP-dependent protease Clp, ATPase subunit [Edwardsiella tarda EIB202]	11	378.03	0.00209605	1.8469e+06	1.84421e+06	2.00732e+06	2.57062e+06	2.8341e+06	3.02672e+06	1.39186	1.53676	1.50784	1.47882	0.564445
gi|267984819	phenylalanyl-tRNA synthetase alpha subunit [Edwardsiella tarda EIB202]	7	338.27	0.00212289	838806	787924	951096	1.3848e+06	1.35842e+06	1.584e+06	1.65092	1.72406	1.66545	1.68014	0.748584
gi|267984147	phosphoenolpyruvate-protein phosphotransferase [Edwardsiella tarda EIB202]	15	616.57	0.00214136	2.1789e+06	1.93163e+06	2.3502e+06	3.43911e+06	3.69934e+06	4.15455e+06	1.57837	1.91513	1.76775	1.75375	0.810443
gi|267985653	D-alanyl-D-alanine carboxypeptidase fraction A [Edwardsiella tarda EIB202]	3	82.39	0.00215008	131859	169045	162794	345520	334409	277416	2.62037	1.97823	1.7041	2.1009	1.07101
gi|267985130	ABC transporter-related protein [Edwardsiella tarda EIB202]	2	54.32	0.00221933	238737	215431	219560	155150	145708	168101	0.649879	0.676356	0.765628	0.697288	-0.520174
gi|267984177	malate dehydrogenase (oxaloacetate-decarboxylating) [Edwardsiella tarda EIB202]	3	99.42	0.00227167	89843.2	101235	118459	176037	198938	190927	1.95938	1.96512	1.61176	1.84542	0.883948
gi|267985342	DNA gyrase subunit A [Edwardsiella tarda EIB202]	4	132.83	0.00227298	351209	314143	393679	551521	568098	606674	1.57035	1.8084	1.54104	1.63993	0.713634
gi|267986235	30S ribosomal protein S7 [Edwardsiella tarda EIB202]	13	529.17	0.00231228	1.88254e+07	1.67331e+07	2.07396e+07	3.84905e+07	3.45606e+07	4.69371e+07	2.04461	2.06541	2.26316	2.12439	1.08705
gi|267985575	phosphoglyceromutase [Edwardsiella tarda EIB202]	4	185.35	0.00234202	797595	978987	819718	437166	413680	517717	0.548106	0.42256	0.63158	0.534082	-0.904868
gi|267983419	phosphoglucosamine mutase [Edwardsiella tarda EIB202]	2	54.26	0.00234633	125602	114237	153340	257662	340410	289151	2.05141	2.97985	1.88569	2.30565	1.20517
gi|267984886	exoribonuclease II [Edwardsiella tarda EIB202]	5	130.31	0.00240957	729106	824390	938263	1.44722e+06	1.69669e+06	1.4489e+06	1.98492	2.05812	1.54424	1.86243	0.897183
gi|267983222	glucose-6-phosphate isomerase [Edwardsiella tarda EIB202]	12	404.71	0.00252925	3.68259e+06	4.26779e+06	3.90548e+06	5.25944e+06	5.49996e+06	5.70781e+06	1.42819	1.28871	1.46149	1.3928	0.477985
gi|267985578	peptidoglycan-associated outer membrane lipoprotein [Edwardsiella tarda EIB202]	6	238.67	0.0025423	4.6046e+06	4.74933e+06	4.60417e+06	5.42439e+06	5.6906e+06	5.98114e+06	1.17804	1.19819	1.29907	1.2251	0.292899
gi|304560024	SSU ribosomal protein s16p [Edwardsiella tarda FL6-60]	4	187.65	0.00259861	1.09894e+07	9.52416e+06	1.24025e+07	3.61403e+06	3.64888e+06	5.27229e+06	0.328866	0.383118	0.425098	0.379027	-1.39963
gi|267983485	glutamine synthetase adenylyltransferase [Edwardsiella tarda EIB202]	1	26.36	0.00260077	21.1877	0	77.6818	199291	240010	275662	9405.98	#DIV/0!	3548.6	#DIV/0!	#DIV/0!
gi|267983773	lysine decarboxylase 1 [Edwardsiella tarda EIB202]	12	771.72	0.00260585	3.80445e+06	3.27882e+06	3.12722e+06	5.47611e+06	6.38514e+06	5.43633e+06	1.4394	1.94739	1.73839	1.70839	0.77264
gi|267986431	aspartate kinase [Edwardsiella tarda EIB202]	1	61.39	0.00263072	139777	89823.2	120894	39650.8	35876.6	47873.9	0.283673	0.399414	0.395998	0.359695	-1.47515
gi|267983086	ribosomal protein L33 [Edwardsiella tarda EIB202]	4	138.05	0.00282354	3.11187e+06	3.80389e+06	3.48718e+06	1.157e+06	1.49591e+06	863242	0.371802	0.393259	0.247547	0.337536	-1.56689
gi|267983408	50S ribosomal protein L27 [Edwardsiella tarda EIB202]	6	231.83	0.00295992	4.0997e+06	3.57203e+06	3.8778e+06	5.21905e+06	5.11752e+06	5.66054e+06	1.27303	1.43267	1.45973	1.38848	0.473503
gi|267983446	conserved hypothetical protein [Edwardsiella tarda EIB202]	2	97.86	0.0029639	902878	1.30417e+06	1.0178e+06	2.26915e+06	2.96536e+06	2.42666e+06	2.51324	2.27375	2.38424	2.39041	1.25726
gi|267984152	cell division protein [Edwardsiella tarda EIB202]	2	65.86	0.00301865	87900	93943.9	116111	182067	172911	206854	2.07129	1.84058	1.78152	1.8978	0.924328
gi|267986248	hypothetical protein ETAE_3246 [Edwardsiella tarda EIB202]	1	25.34	0.00307651	4068.52	7174.71	6081.79	24861	32178.8	18614.8	6.11058	4.48503	3.06073	4.55211	2.18654
gi|267985909	hydrogenase nickel incorporation protein [Edwardsiella tarda EIB202]	4	169.3	0.00313909	409261	321328	425304	787226	662945	782550	1.92353	2.06314	1.83998	1.94222	0.957705
gi|267985419	acetyl-CoA carboxylase, carboxyl transferase, beta subunit [Edwardsiella tarda EIB202]	1	70.21	0.00314273	137781	114741	92007.1	230224	257342	247506	1.67095	2.24281	2.69008	2.20128	1.13834
gi|267983600	isoleucyl-tRNA synthetase [Edwardsiella tarda EIB202]	11	503.74	0.00314859	1.21261e+06	1.12714e+06	1.24515e+06	1.46991e+06	1.59154e+06	1.61703e+06	1.21218	1.41202	1.29866	1.30762	0.386946
gi|267983999	4-methyl-5(beta-hydroxyethyl)-thiazole monophosphate biosynthesis enzyme [Edwardsiella tarda EIB202]	1	26.76	0.00318414	2213.97	910.774	2369.23	194.565	160.942	256.31	0.0878808	0.176709	0.108183	0.124258	-3.00859
gi|267984464	keto-hydroxyglutarate-aldolase/keto-deoxy-phosphogluconate aldolase [Edwardsiella tarda EIB202]	2	45.53	0.0031976	319005	388188	315794	538069	609189	536233	1.68671	1.56931	1.69804	1.65136	0.723652
gi|267985303	putative cobalamin synthesis protein [Edwardsiella tarda EIB202]	1	50.74	0.00323144	40833.2	34260.3	35924.7	68522.7	88339	64858.1	1.67811	2.57846	1.80539	2.02066	1.01482
gi|267984146	glucose-specific PTS system component [Edwardsiella tarda EIB202]	2	71.85	0.00323845	408039	677632	618285	189435	211465	207993	0.464257	0.312064	0.336403	0.370908	-1.43087
gi|267984952	putative glycosyltransferase [Edwardsiella tarda EIB202]	1	15.68	0.00324995	722719	512706	631275	122585	174290	227524	0.169616	0.339942	0.36042	0.289993	-1.78591
gi|267985893	bifunctional acyl-[acyl carrier protein] synthetase/2-acylglycerophosphoethanolamine acyltransferase [Edwardsiella tarda EIB202]	1	23.83	0.00325675	10917.6	17466.6	8989.32	53816.1	59942.3	40448.8	4.92931	3.43182	4.49965	4.28692	2.09994
gi|267985422	aspartate-semialdehyde dehydrogenase [Edwardsiella tarda EIB202]	1	71.91	0.00330002	109095	99293	134036	193100	200706	203824	1.77002	2.02135	1.52067	1.77068	0.824303
gi|267985163	hypothetical protein ETAE_2157 [Edwardsiella tarda EIB202]	1	30.17	0.00331178	436425	273067	375727	58148.8	70640.4	27591.4	0.133239	0.258692	0.0734347	0.155122	-2.68852
gi|267985730	GTP-binding protein [Edwardsiella tarda EIB202]	2	67.74	0.00341061	181195	122140	126321	312390	300689	326208	1.72405	2.46183	2.58237	2.25609	1.17382
gi|267985921	hypothetical protein ETAE_2917 [Edwardsiella tarda EIB202]	1	22.39	0.00346279	44645.9	39418.3	56348.9	89877	116840	104356	2.01311	2.96411	1.85195	2.27639	1.18675
gi|267984541	putative lipoprotein [Edwardsiella tarda EIB202]	1	21.09	0.00347309	109543	70006.4	76261.7	222633	200861	272001	2.03237	2.86919	3.56668	2.82274	1.4971
gi|217415922	hypothetical protein [Edwardsiella tarda]	1	18.21	0.00357095	122366	219768	70858.5	13410.1	11573.4	18282.2	0.10959	0.0526621	0.258011	0.140088	-2.8356
gi|291088604	ATP synthase F1, beta subunit [Edwardsiella tarda ATCC 23685]	8	390.06	0.00360879	1.75367e+06	1.42235e+06	1.53256e+06	2.47694e+06	2.93213e+06	3.22913e+06	1.41244	2.06147	2.10702	1.86031	0.895541
gi|267985335	hypothetical protein ETAE_2329 [Edwardsiella tarda EIB202]	1	25.06	0.00383252	14824.6	8797.37	15880.4	3870.38	3664.82	2625.33	0.261078	0.416582	0.165319	0.280993	-1.83139
gi|267985148	flagellar biosynthesis/type III secretory pathway lipoprotein [Edwardsiella tarda EIB202]	2	35.83	0.00387634	55370.7	154057	75136.7	920752	2.80877e+06	1.05547e+06	16.6289	18.232	14.0473	16.3027	4.02704
gi|267983022	DNA gyrase subunit B [Edwardsiella tarda EIB202]	9	232.61	0.00389079	1.22002e+06	1.33888e+06	1.45333e+06	1.97419e+06	1.96913e+06	2.32071e+06	1.61816	1.47073	1.59682	1.5619	0.643305
gi|267983243	citrate lyase beta subunit [Edwardsiella tarda EIB202]	6	272.69	0.00408705	501780	414660	495958	667283	750019	743418	1.32983	1.80876	1.49895	1.54585	0.628398
gi|267984006	FKBP-type peptidyl-prolyl cis-trans isomerase (trigger factor) [Edwardsiella tarda EIB202]	17	647.66	0.00413492	7.74104e+06	8.66531e+06	8.94687e+06	1.08197e+07	1.17405e+07	1.16216e+07	1.39771	1.35488	1.29896	1.35052	0.433512
gi|291089955	tetratricopeptide repeat protein [Edwardsiella tarda ATCC 23685]	1	30.92	0.00419486	0	64.4362	0	29911.4	35958.3	38456.7	#DIV/0!	558.044	#DIV/0!	#DIV/0!	#DIV/0!
gi|267983192	50S ribosomal protein L10 [Edwardsiella tarda EIB202]	7	452.18	0.00421939	1.41125e+07	1.42171e+07	1.49456e+07	2.03851e+07	2.35773e+07	2.70172e+07	1.44446	1.65838	1.8077	1.63685	0.71092
gi|291090319	monothiol glutaredoxin, Grx4 family [Edwardsiella tarda ATCC 23685]	2	156.92	0.00422629	465233	413047	433333	263500	240642	310309	0.566382	0.582603	0.716099	0.621695	-0.685722
gi|267984532	ferritin Dps family protein [Edwardsiella tarda EIB202]	2	49.13	0.00425431	193605	221396	287453	691162	486049	713194	3.56996	2.19538	2.48108	2.74881	1.45881
gi|267983417	ATP-dependent metalloprotease [Edwardsiella tarda EIB202]	5	98.59	0.00431284	1.16922e+06	1.4059e+06	1.06777e+06	1.95225e+06	2.20179e+06	1.96551e+06	1.6697	1.56611	1.84076	1.69219	0.75889
gi|267986532	F0F1-type ATP synthase, delta subunit [Edwardsiella tarda EIB202]	3	70.54	0.00433636	152986	141895	148057	242450	197302	245634	1.58479	1.39048	1.65904	1.54477	0.627391
gi|267984664	GAF domain-containing protein [Edwardsiella tarda EIB202]	1	37.93	0.00438901	3734.75	8671.96	6470.06	1098.48	403.275	474.71	0.294124	0.0465033	0.0733703	0.137999	-2.85727
gi|267983083	bifunctional phosphopantothenoylcysteine decarboxylase/phosphopantothenate synthase [Edwardsiella tarda EIB202]	1	16.72	0.00442016	158664	141890	116525	367628	261951	287173	2.31702	1.84615	2.46448	2.20922	1.14354
gi|267986231	50S ribosomal protein L3 [Edwardsiella tarda EIB202]	10	416.79	0.004493	1.59665e+07	1.32586e+07	1.29531e+07	2.10229e+07	2.0167e+07	2.07058e+07	1.31669	1.52104	1.59853	1.47876	0.564383
gi|267984823	threonyl-tRNA synthetase [Edwardsiella tarda EIB202]	9	272.96	0.00449432	1.01833e+06	895778	1.12806e+06	1.87945e+06	1.93541e+06	1.54003e+06	1.84562	2.16059	1.3652	1.79047	0.840338
gi|267984274	ABC transporter ATPase component [Edwardsiella tarda EIB202]	2	57.39	0.00454284	2.29766e+06	2.00723e+06	2.13094e+06	1.11721e+06	975162	1.38226e+06	0.486237	0.485824	0.648664	0.540242	-0.888323
gi|5902904	iron-containing superoxide dismutase [Edwardsiella tarda]	1	32.08	0.00457637	450906	341898	527646	91315	71914.2	152539	0.202514	0.210338	0.289092	0.233982	-2.09553
gi|291089810	fimbrial protein [Edwardsiella tarda ATCC 23685]	1	19.09	0.0046308	1.03038e+06	690894	624485	1.87091e+06	1.77778e+06	2.09809e+06	1.81575	2.57316	3.35972	2.58288	1.36898
gi|267984665	putative solute/DNA competence effector [Edwardsiella tarda EIB202]	2	151.2	0.00464059	510240	500944	616485	1.10081e+06	1.00874e+06	1.50086e+06	2.15744	2.01367	2.43455	2.20188	1.13874
gi|267983029	conserved hypothetical protein [Edwardsiella tarda EIB202]	1	69.55	0.00469133	93323.3	104199	148433	247922	260248	248465	2.6566	2.4976	1.67392	2.27604	1.18653
gi|158512127	EvpH [Edwardsiella tarda]	19	597.56	0.00477063	3.58983e+06	3.45071e+06	3.47374e+06	4.5876e+06	4.25596e+06	5.00069e+06	1.27794	1.23336	1.43957	1.31696	0.397208
gi|267984112	dihydrodipicolinate synthase [Edwardsiella tarda EIB202]	5	170.13	0.00479561	474579	382669	473456	683497	693517	800603	1.44022	1.81232	1.69098	1.64784	0.720574
gi|267985173	3-deoxy-manno-octulosonate cytidylyltransferase [Edwardsiella tarda EIB202]	4	200.81	0.00493733	721585	614209	775001	293985	358617	416448	0.407416	0.583868	0.537351	0.509545	-0.972718
gi|267984414	ribose-phosphate pyrophosphokinase [Edwardsiella tarda EIB202]	3	225.86	0.00496191	693447	454993	491082	1.11769e+06	1.08338e+06	1.17703e+06	1.61179	2.38109	2.39681	2.1299	1.09079
gi|267986225	50S ribosomal protein L16 [Edwardsiella tarda EIB202]	7	352.68	0.00501477	2.66726e+06	3.11968e+06	3.11258e+06	4.06871e+06	4.77418e+06	4.88257e+06	1.52543	1.53034	1.56866	1.54148	0.624313
gi|267983414	transcription elongation factor [Edwardsiella tarda EIB202]	3	94.38	0.00513889	243787	162916	292587	67762.5	72763.4	91352.2	0.277958	0.44663	0.312222	0.345603	-1.53281
gi|267985524	putative ATP-binding component of a transport system [Edwardsiella tarda EIB202]	5	121.73	0.00522351	380031	396131	412952	531768	592638	678515	1.39928	1.49607	1.64308	1.51281	0.59723
gi|267985527	methyl-accepting chemotaxis sensory transducer [Edwardsiella tarda EIB202]	1	20.09	0.00528708	3.96676e+06	2.72203e+06	3.90714e+06	7.09173e+06	6.62862e+06	7.5843e+06	1.78779	2.43517	1.94114	2.0547	1.03893
gi|267985703	cysteinyl-tRNA synthetase [Edwardsiella tarda EIB202]	4	106.97	0.00530973	146015	156121	155453	84508.8	109354	82311.3	0.578769	0.700444	0.529492	0.602902	-0.730005
gi|291092149	fumarate reductase, flavoprotein subunit [Edwardsiella tarda ATCC 23685]	1	340.75	0.00531117	65831.5	76548.7	86084.5	149475	132939	190345	2.27057	1.73665	2.21114	2.07279	1.05157
gi|291089308	enoyl-CoA hydratase/isomerase family protein [Edwardsiella tarda ATCC 23685]	1	53.16	0.00540385	2926.54	4994.54	2263.41	550.76	144.306	226.07	0.188195	0.0288928	0.0998801	0.105656	-3.24255
gi|291091857	chorismate mutase [Edwardsiella tarda ATCC 23685]	1	34.02	0.00546092	3187.16	2993.67	3960.75	7757.81	6961.04	5620.3	2.43408	2.32525	1.419	2.05945	1.04226
gi|267984821	50S ribosomal protein L35 [Edwardsiella tarda EIB202]	2	64.65	0.00547459	209573	294003	177686	631979	1.22542e+06	782098	3.01555	4.16805	4.40158	3.86173	1.94925
gi|267983186	elongation factor Tu [Edwardsiella tarda EIB202]	21	1284.38	0.00567959	1.14491e+08	1.08976e+08	1.2082e+08	8.51426e+07	7.75562e+07	9.1508e+07	0.743662	0.711679	0.757394	0.737578	-0.439132
gi|267986494	GTP-binding protein [Edwardsiella tarda EIB202]	19	571.59	0.00569694	6.54291e+06	6.441e+06	6.59707e+06	8.84267e+06	8.11043e+06	9.88899e+06	1.35149	1.25919	1.499	1.36989	0.454061
gi|27808146	major fimbrial subunit protein [Edwardsiella tarda]	6	330.25	0.00579841	5.62726e+06	6.27595e+06	6.84048e+06	8.28623e+06	8.81349e+06	8.59758e+06	1.47252	1.40433	1.25687	1.3779	0.462474
gi|267985105	3-ketoacyl-(acyl-carrier-protein) reductase [Edwardsiella tarda EIB202]	5	244.51	0.00582689	1.71416e+06	1.32376e+06	1.58565e+06	3.08577e+06	2.94611e+06	4.43224e+06	1.80017	2.22556	2.79522	2.27365	1.18501
gi|222457929	glyceraldehyde-3-phosphate dehydrogenase [Edwardsiella tarda]	15	709.32	0.00589282	3.64288e+07	3.37766e+07	3.90033e+07	5.29456e+07	5.70066e+07	6.97159e+07	1.4534	1.68775	1.78743	1.64286	0.716211
gi|267985401	hypothetical protein ETAE_2395 [Edwardsiella tarda EIB202]	4	164.58	0.00596278	395144	326451	428690	750278	620554	856464	1.89875	1.90091	1.99787	1.93251	0.950473
gi|291091738	aminopeptidase P domain protein [Edwardsiella tarda ATCC 23685]	1	62	0.0060313	53461.3	59869	60972.8	78810.7	86295.4	74357.1	1.47416	1.4414	1.21951	1.37836	0.462953
gi|267985208	thioredoxin reductase (NADPH) [Edwardsiella tarda EIB202]	3	95.72	0.0061072	633825	733402	722047	406860	414199	509619	0.641912	0.564764	0.705797	0.637491	-0.649524
gi|267983422	transcription elongation factor [Edwardsiella tarda EIB202]	13	506.53	0.00617192	1.79426e+06	1.79308e+06	2.17882e+06	2.63495e+06	2.94978e+06	2.90323e+06	1.46854	1.64509	1.33248	1.48204	0.56758
gi|267986523	asparagine synthetase A [Edwardsiella tarda EIB202]	1	20.37	0.00627297	95513.4	181221	51816.6	595006	662326	742108	6.22956	3.65479	14.3218	8.06873	3.01234
gi|267985178	lipid transporter ATP-binding/permease protein [Edwardsiella tarda EIB202]	1	21.28	0.00646964	45821.5	22789.5	47152.6	131547	230126	283225	2.87086	10.0979	6.00656	6.3251	2.66109
gi|267985161	metallo-beta-lactamase superfamily protein [Edwardsiella tarda EIB202]	2	60.01	0.00647155	108161	113790	112996	37053.7	44256.4	64610	0.342579	0.388929	0.571792	0.434433	-1.20279
gi|267986470	hypothetical protein ETAE_3468 [Edwardsiella tarda EIB202]	2	77.2	0.0064971	853243	839832	612183	1.41087e+06	1.50873e+06	1.28848e+06	1.65354	1.79647	2.10472	1.85158	0.888754
gi|267983237	glycerol-3-phosphate O-acyltransferase [Edwardsiella tarda EIB202]	1	35.58	0.00652705	184.119	529.798	517.013	2069.6	4286.02	3309.46	11.2406	8.08992	6.40112	8.5772	3.10051
gi|267983429	ATP-dependent RNA helicase DeaD [Edwardsiella tarda EIB202]	9	304.39	0.00668135	2.45997e+06	2.32092e+06	2.30634e+06	3.47056e+06	3.17663e+06	4.13536e+06	1.41082	1.36869	1.79304	1.52418	0.608037
gi|267984474	septum site-determining protein [Edwardsiella tarda EIB202]	7	237.08	0.00668614	7.14992e+06	6.28539e+06	7.20279e+06	3.33277e+06	4.08887e+06	4.63034e+06	0.466127	0.650536	0.642854	0.586505	-0.769784
gi|267983813	gamma-glutamyl phosphate reductase [Edwardsiella tarda EIB202]	3	57.95	0.00676764	235354	193316	236844	362771	341962	449465	1.54138	1.76893	1.89773	1.73601	0.795777
gi|267983400	UDP-N-acetylmuramate:L-alanyl-gamma-D-glutamyl-meso-diaminopimelate ligase [Edwardsiella tarda EIB202]	2	32.72	0.0068083	638367	719241	760329	1.06868e+06	949400	1.16946e+06	1.67409	1.32	1.5381	1.51073	0.595245
gi|267985459	cytochrome c biogenesis factor [Edwardsiella tarda EIB202]	2	41.35	0.00682216	172872	170134	149616	302858	355045	245417	1.75192	2.08686	1.64031	1.82636	0.868975
gi|267986213	preprotein translocase subunit SecY [Edwardsiella tarda EIB202]	1	36.93	0.00688486	134645	123996	124745	294644	460159	252176	2.1883	3.71108	2.02153	2.6403	1.4007
gi|267986148	acetyl-CoA carboxylase biotin carboxylase subunit [Edwardsiella tarda EIB202]	6	211.02	0.00689924	366527	410507	470053	697701	699235	937279	1.90355	1.70335	1.99399	1.86696	0.900691
gi|304560338	LSU ribosomal protein L36p [Edwardsiella tarda FL6-60]	1	28.02	0.00690829	1.77764e+06	2.28916e+06	1.84342e+06	614311	933547	464862	0.345577	0.407812	0.252173	0.335187	-1.57696
gi|267983566	prolyl-tRNA synthetase [Edwardsiella tarda EIB202]	9	400.07	0.00691269	991939	885667	1.03999e+06	1.24672e+06	1.44939e+06	1.43125e+06	1.25685	1.6365	1.37622	1.42319	0.509128
gi|267985770	multidrug resistance protein A [Edwardsiella tarda EIB202]	3	81.41	0.00706365	584864	566214	582635	973467	1.40793e+06	959698	1.66443	2.48658	1.64717	1.93273	0.950637
gi|291090751	tRNA 2-selenouridine synthase [Edwardsiella tarda ATCC 23685]	1	15.27	0.0070979	350417	321203	287375	526735	506316	432067	1.50317	1.57631	1.50349	1.52766	0.611321
gi|267983424	ribosome-binding factor A [Edwardsiella tarda EIB202]	2	60.75	0.00712323	95132.6	111308	141501	40085.7	52922.3	59040.4	0.421367	0.47546	0.417244	0.438024	-1.19092
gi|267983474	30S ribosomal protein S21 [Edwardsiella tarda EIB202]	7	250.59	0.0073694	9.82666e+06	9.2833e+06	1.08511e+07	1.26471e+07	1.36332e+07	1.46356e+07	1.28702	1.46857	1.34877	1.36812	0.452195
gi|267986218	30S ribosomal protein S8 [Edwardsiella tarda EIB202]	2	87.56	0.00739302	5.59443e+06	5.55442e+06	6.73175e+06	8.52872e+06	1.08523e+07	1.1164e+07	1.5245	1.95381	1.6584	1.71224	0.775885
gi|267986257	tryptophanyl-tRNA synthetase [Edwardsiella tarda EIB202]	2	102.9	0.00749707	196026	135733	173361	68782.1	54042	87712	0.350881	0.39815	0.505951	0.418328	-1.25729
gi|291089127	cytosol aminopeptidase family, catalytic domain protein [Edwardsiella tarda ATCC 23685]	2	146.71	0.00750475	1.77106e+06	1.60045e+06	1.52877e+06	966936	1.20352e+06	920019	0.545964	0.751989	0.601803	0.633252	-0.659149
gi|267985811	hypothetical protein ETAE_2807 [Edwardsiella tarda EIB202]	2	78.48	0.00758766	37938	29635.2	28389.6	87563.5	55514.4	71563.5	2.30807	1.87325	2.52077	2.23403	1.15965
gi|267986185	single-strand DNA-binding protein [Edwardsiella tarda EIB202]	3	136.24	0.00760567	1.12012e+06	1.30419e+06	1.54283e+06	2.13028e+06	2.49121e+06	2.10554e+06	1.90183	1.91016	1.36473	1.72557	0.787077
gi|291088812	peptide deformylase [Edwardsiella tarda ATCC 23685]	1	36.68	0.00760886	2601.15	238.394	1331.13	24397.2	56829.5	49108.5	9.37939	238.385	36.8923	94.8856	6.56812
gi|267985415	amidophosphoribosyltransferase [Edwardsiella tarda EIB202]	1	15.4	0.00761785	113909	146706	108107	190647	213165	233768	1.67368	1.453	2.16237	1.76302	0.818047
gi|267986154	DNA-binding protein Fis [Edwardsiella tarda EIB202]	1	51.25	0.00770671	336320	234999	225159	726684	493883	718375	2.16069	2.10164	3.19052	2.48428	1.31283
gi|291088755	chaperonin HslO [Edwardsiella tarda ATCC 23685]	1	19.29	0.00776549	1.6535e+06	1.82434e+06	1.96217e+06	2.73261e+06	2.6521e+06	3.45369e+06	1.65262	1.45373	1.76014	1.62216	0.697917
gi|291088582	ribosomal protein L34 [Edwardsiella tarda ATCC 23685]	2	56.35	0.0077886	1.39244e+06	1.64939e+06	1.8515e+06	3.14282e+06	3.58217e+06	2.55231e+06	2.25706	2.17182	1.37851	1.9358	0.952927
gi|267984302	putative transport protein [Edwardsiella tarda EIB202]	1	20.63	0.00790226	172219	280164	192242	502641	412256	463184	2.91862	1.47148	2.40938	2.26649	1.18046
gi|267984216	UDP-glucose 6-dehydrogenase [Edwardsiella tarda EIB202]	2	64.29	0.00801753	3466.01	2542.96	4640.3	12039.2	9075.98	17928.7	3.4735	3.56906	3.86369	3.63542	1.86212
gi|267985738	autonomous glycyl radical cofactor GrcA [Edwardsiella tarda EIB202]	3	74.7	0.00814635	784222	898661	1.03368e+06	556798	620221	599739	0.710001	0.690161	0.580196	0.660119	-0.599202
gi|267983577	thioredoxin 2 [Edwardsiella tarda EIB202]	1	66.85	0.00826741	73986.1	75725.7	75183.1	26094.2	13967.8	8022.54	0.352691	0.184452	0.106707	0.214617	-2.22017
gi|267983932	dihydropteridine reductase [Edwardsiella tarda EIB202]	1	41.04	0.00828066	44532.3	29373.4	47861	8119.44	13745.7	15239.9	0.182327	0.467963	0.318419	0.322903	-1.63083
gi|267983134	putative uroporphyrinogen III C-methyltransferase [Edwardsiella tarda EIB202]	2	71.66	0.00848509	63084.7	46267.3	64883.3	96438	95709.7	106742	1.52871	2.06862	1.64514	1.74749	0.805284
gi|267985816	co-chaperone Hsc20 [Edwardsiella tarda EIB202]	1	57.32	0.00849698	100661	141257	138917	67473.1	65125.4	77163.5	0.670302	0.461041	0.555465	0.56227	-0.830666
gi|267984669	heat shock protein [Edwardsiella tarda EIB202]	1	37.89	0.00855479	18939.8	18765.3	23872.1	38337.5	31878.4	45709.4	2.02418	1.6988	1.91476	1.87925	0.910154
gi|267983624	ATP-dependent helicase HepA [Edwardsiella tarda EIB202]	1	36.28	0.00863879	8025.63	12592.4	8979.06	17667.1	20150.9	22001.4	2.20134	1.60025	2.4503	2.08396	1.05933
gi|267986495	glutamine synthetase [Edwardsiella tarda EIB202]	3	99.71	0.00881559	613007	514874	603645	841794	1.14848e+06	922113	1.37322	2.2306	1.52758	1.71046	0.774389
gi|267983386	50S ribosomal protein L9 [Edwardsiella tarda EIB202]	15	817.54	0.00882128	1.89888e+07	1.86793e+07	1.83627e+07	2.62751e+07	2.23581e+07	2.74821e+07	1.38371	1.19694	1.49663	1.35909	0.442646
gi|267984332	regulatory protein [Edwardsiella tarda EIB202]	2	41.8	0.00933671	305254	483371	553140	1.17941e+06	1.1976e+06	932073	3.86371	2.4776	1.68506	2.67545	1.41978
gi|267984756	NAD(P) transhydrogenase, alpha subunit [Edwardsiella tarda EIB202]	3	137.18	0.0093919	252012	270123	327160	403832	419771	471450	1.60243	1.554	1.44104	1.53249	0.615879
gi|267983916	porcine attaching-effacing associated protein [Edwardsiella tarda EIB202]	1	27.47	0.00950885	22881.7	18236.3	15941.7	70078.1	36535.2	62793.5	3.06262	2.00343	3.93895	3.00167	1.58576
gi|267986210	DNA-directed RNA polymerase subunit alpha [Edwardsiella tarda EIB202]	12	594.79	0.00962051	1.13463e+07	1.15417e+07	1.29847e+07	1.56904e+07	1.61031e+07	1.90846e+07	1.38286	1.39522	1.46977	1.41595	0.501769
gi|267984090	recombination associated protein [Edwardsiella tarda EIB202]	1	49.02	0.00963116	173534	102468	103398	287392	263638	284131	1.65612	2.57288	2.74793	2.32564	1.21763
gi|27808147	fimbrial chaperon protein [Edwardsiella tarda]	2	58.98	0.00979952	145566	145621	100142	67561.1	73571.1	72617.7	0.464128	0.505223	0.725145	0.564832	-0.824106
gi|267983678	dihydrolipoamide acetyltransferase [Edwardsiella tarda EIB202]	11	361.5	0.00994591	3.92306e+06	3.89742e+06	4.6684e+06	5.64787e+06	7.06617e+06	7.42901e+06	1.43966	1.81304	1.59134	1.61468	0.691247
gi|451314103	chromosome partition protein MukE [Edwardsiella tarda ATCC 15947 = NBRC 105688]	3	95.58	0.00996797	520231	621454	499502	1.42137e+06	867914	1.305e+06	2.7322	1.39659	2.6126	2.24713	1.16808
gi|291089973	beta-ketoacyl-acyl-carrier-protein synthase III [Edwardsiella tarda ATCC 23685]	1	112.42	0.0101387	260651	264444	253723	167512	139385	194997	0.642668	0.527084	0.768543	0.646098	-0.630175
gi|267985958	small-conductance mechanosensitive channel [Edwardsiella tarda EIB202]	3	161.99	0.0104421	315626	377814	368934	498503	447232	511584	1.57941	1.18374	1.38665	1.38327	0.46808
gi|267986531	F0F1-type ATP synthase, subunit b [Edwardsiella tarda EIB202]	3	101.76	0.0106344	260258	284546	201827	411467	376092	421796	1.58099	1.32172	2.08989	1.6642	0.73483
gi|267985590	component of the 2-oxoglutarate dehydrogenase complex,thiamin-binding protein [Edwardsiella tarda EIB202]	2	86.62	0.0107667	75563	87193.8	79413.7	117985	112885	98696.4	1.56141	1.29464	1.24281	1.36629	0.450264
gi|267984473	cell division topological specificity factor [Edwardsiella tarda EIB202]	1	59.47	0.0109445	7360.55	11369.7	6682.75	3056.52	4242.11	3291.28	0.415257	0.373107	0.492503	0.426956	-1.22784
gi|451315440	putative tRNA/rRNA methyltransferase [Edwardsiella tarda ATCC 15947 = NBRC 105688]	3	61.77	0.0110326	3.93822e+06	3.96385e+06	4.08635e+06	3.15285e+06	2.8833e+06	3.44855e+06	0.800577	0.7274	0.84392	0.790632	-0.338921
gi|267985586	cytochrome d terminal oxidase, polypeptide subunit I [Edwardsiella tarda EIB202]	3	182.28	0.0111751	615965	760367	867929	1.14062e+06	1.48956e+06	1.57247e+06	1.85176	1.95901	1.81175	1.87417	0.906252
gi|267985687	potassium transporter [Edwardsiella tarda EIB202]	1	16.31	0.0114513	31697.5	63757.2	33462.4	15298	14119.3	10030.8	0.482624	0.221454	0.299763	0.334614	-1.57943
gi|267985878	outer membrane lipoprotein [Edwardsiella tarda EIB202]	5	199.92	0.0116353	461542	388750	485870	605237	786158	785812	1.31134	2.02227	1.61733	1.65031	0.722739
gi|267983384	30S ribosomal protein S6 [Edwardsiella tarda EIB202]	10	498.78	0.011936	1.81242e+07	1.83504e+07	1.99714e+07	2.36727e+07	3.13594e+07	2.81763e+07	1.30614	1.70893	1.41083	1.4753	0.561006
gi|267983535	stringent starvation protein A [Edwardsiella tarda EIB202]	4	120.02	0.0119382	294078	275709	306482	180223	187902	234287	0.612841	0.681522	0.764439	0.686267	-0.543158
gi|267983239	citrate carrier/transporter [Edwardsiella tarda EIB202]	1	32.94	0.0120993	79940.3	67283	49944.6	110851	151918	147147	1.38667	2.2579	2.94621	2.19693	1.13549
gi|267985956	hypothetical protein ETAE_2952 [Edwardsiella tarda EIB202]	6	174.35	0.0121232	1.5342e+06	1.53752e+06	1.76933e+06	2.19464e+06	2.14857e+06	2.68103e+06	1.43048	1.39743	1.51528	1.44773	0.533791
gi|267983657	D-alanine--D-alanine ligase [Edwardsiella tarda EIB202]	1	38.62	0.0122223	54297.1	42492	58715.2	124281	81387.7	123257	2.28891	1.91536	2.09924	2.10117	1.07119
gi|267986102	valyl-tRNA synthetase [Edwardsiella tarda EIB202]	3	85.94	0.0123191	342800	350094	421880	527084	721473	583170	1.53758	2.0608	1.38231	1.66023	0.731384
gi|66270656	putative catalase/peroxidase [Edwardsiella tarda]	6	385.57	0.0126181	1.40166e+06	1.36655e+06	1.57388e+06	958666	932194	1.16456e+06	0.683952	0.682153	0.739933	0.702012	-0.510432
gi|267984449	hypothetical protein ETAE_1437 [Edwardsiella tarda EIB202]	1	47.35	0.0128116	418854	383075	351271	167903	136469	245533	0.400862	0.356246	0.698983	0.485364	-1.04286
gi|267986209	50S ribosomal protein L17 [Edwardsiella tarda EIB202]	5	199.56	0.0128239	5.71424e+06	3.81785e+06	3.68848e+06	8.31492e+06	7.80718e+06	1.04318e+07	1.45512	2.04491	2.8282	2.10941	1.07684
gi|267983534	30S ribosomal protein S9 [Edwardsiella tarda EIB202]	6	289.53	0.0128779	1.07692e+07	1.20839e+07	9.90248e+06	1.47697e+07	1.73338e+07	1.43957e+07	1.37148	1.43445	1.45374	1.41989	0.50578
gi|267983263	hypothetical protein ETAE_0245 [Edwardsiella tarda EIB202]	3	108.78	0.0129425	391982	409907	355855	318431	301018	324637	0.812363	0.734356	0.912274	0.819664	-0.286895
gi|291089969	beta-ketoacyl-acyl-carrier-protein synthase II [Edwardsiella tarda ATCC 23685]	1	25.51	0.01312	34574.1	43452	45903.3	95713.9	81093	62219.7	2.76837	1.86627	1.35545	1.9967	0.997615
gi|267983304	hypothetical protein ETAE_0286 [Edwardsiella tarda EIB202]	1	39.51	0.0131231	9214.69	8921.5	13035.8	16974.3	17652.9	21222.9	1.8421	1.97869	1.62805	1.81628	0.860987
gi|267985582	Tol-Pal system [Edwardsiella tarda EIB202]	1	32.36	0.0135872	14775.5	28647.9	17022.5	48797.2	43428.2	44867.5	3.30258	1.51593	2.63578	2.48476	1.31311
gi|267985904	formate dehydrogenase [Edwardsiella tarda EIB202]	1	15.02	0.013814	2195.99	97.9173	235.71	14489.4	18347.3	26517	6.59813	187.376	112.498	102.157	6.67465
gi|25989456	outer membrane protein [Edwardsiella tarda]	9	546.63	0.0138549	4.41668e+06	4.61029e+06	4.38391e+06	3.47317e+06	3.1182e+06	3.8259e+06	0.786375	0.676356	0.872713	0.778481	-0.361266
gi|267985332	transcriptional regulator, AraC family [Edwardsiella tarda EIB202]	1	34.18	0.0140142	36467.3	24900.9	39223.3	8157.34	6481.84	15710.2	0.223689	0.260305	0.400531	0.294842	-1.76199
gi|38016008	fimbrial protein [Edwardsiella tarda]	2	81.53	0.0140914	159005	141709	164338	58034.9	62839	102530	0.364987	0.443438	0.623897	0.477441	-1.06661
gi|267985851	ribosomal protein L19 [Edwardsiella tarda EIB202]	7	317.24	0.0141541	7.82511e+06	6.25337e+06	6.96311e+06	9.52655e+06	9.65932e+06	1.16647e+07	1.21743	1.54466	1.67522	1.4791	0.564723
gi|267985802	GTP-binding protein [Edwardsiella tarda EIB202]	2	78.21	0.014499	59372	49858.8	57587.5	102131	86165.9	145046	1.72018	1.7282	2.51871	1.98903	0.992064
gi|267986186	excinuclease ABC, A subunit [Edwardsiella tarda EIB202]	2	84.75	0.014701	57615.1	51392.3	51856.1	61861.5	68104.9	70384.6	1.0737	1.3252	1.35731	1.25207	0.324314
gi|291088866	porphobilinogen synthase [Edwardsiella tarda ATCC 23685]	1	43.85	0.0147215	1.41937e+06	2.0111e+06	1.85388e+06	4.48411e+06	4.39468e+06	2.7704e+06	3.15924	2.18522	1.49438	2.27961	1.18879
gi|267985820	transcriptional regulator, BadM/Rrf2 family [Edwardsiella tarda EIB202]	1	15.94	0.0148515	88678.6	53610.5	71781.8	173629	131657	128459	1.95795	2.45581	1.78957	2.06778	1.04808
gi|267985322	50S ribosomal protein L25 [Edwardsiella tarda EIB202]	2	85.68	0.0157188	659972	875702	904823	1.20898e+06	1.50826e+06	1.2485e+06	1.83186	1.72235	1.37983	1.64468	0.717806
gi|267986534	F0F1-type ATP synthase, gamma subunit [Edwardsiella tarda EIB202]	2	49.66	0.015769	55809.2	43246.7	60511.1	75789.2	87628.7	95360.2	1.35801	2.02625	1.57591	1.65339	0.725426
gi|61743040	EsaK [Edwardsiella tarda]	1	36.08	0.0159756	2.07863e+06	1.97752e+06	2.24347e+06	1.41815e+06	1.72572e+06	1.63802e+06	0.682252	0.872666	0.730126	0.761682	-0.39274
gi|267984571	PTS system, mannose-specific IIAB component [Edwardsiella tarda EIB202]	2	50.83	0.0162629	461884	476348	549341	758446	887778	644468	1.64207	1.86372	1.17317	1.55965	0.641225
gi|291091498	ribosome recycling factor [Edwardsiella tarda ATCC 23685]	1	88.85	0.0167233	10402.9	8718.19	9039.72	34148.1	27040.3	15479.8	3.28257	3.10159	1.71242	2.69886	1.43235
gi|267985323	nucleoid-associated protein [Edwardsiella tarda EIB202]	2	40.72	0.0167491	48589.7	29584.4	31380.1	79035	62961.9	68191	1.62658	2.12821	2.17307	1.97595	0.982548
gi|267986232	30S ribosomal protein S10 [Edwardsiella tarda EIB202]	8	367.71	0.0168751	9.50559e+06	1.12593e+07	6.54545e+06	1.8119e+07	1.57926e+07	2.15482e+07	1.90614	1.40262	3.29209	2.20028	1.13769
gi|267985823	inositol monophosphatase [Edwardsiella tarda EIB202]	1	134.5	0.0169113	128095	114399	142517	213394	236699	168571	1.66591	2.06907	1.18282	1.63926	0.713048
gi|267985780	iron-sulfur cluster insertion protein [Edwardsiella tarda EIB202]	1	32.2	0.0174304	26553.6	27801.9	30374.3	17910	8495.13	10375.8	0.674485	0.305559	0.341597	0.440547	-1.18263
gi|267983031	glycyl-tRNA synthetase, alpha subunit [Edwardsiella tarda EIB202]	1	15.23	0.0174703	130447	142734	72575.3	292638	233023	366188	2.24335	1.63257	5.04563	2.97385	1.57233
gi|312192412	hypothetical protein ETCK41_p73 [Edwardsiella tarda]	2	41.29	0.0176319	14042.3	13143.8	18198.5	39095.5	38303.3	23041.2	2.78412	2.91418	1.2661	2.32147	1.21504
gi|267984277	hypothetical protein ETAE_1263 [Edwardsiella tarda EIB202]	1	21.66	0.0178407	35427.5	38910.3	26889.2	57760	73212.6	51424.7	1.63037	1.88157	1.91247	1.80814	0.854505
gi|267983101	ADP-L-glycero-D-manno-heptose-6-epimerase [Edwardsiella tarda EIB202]	5	172.95	0.018742	816841	1.06845e+06	716940	1.48694e+06	1.28732e+06	1.73285e+06	1.82035	1.20485	2.41701	1.81407	0.85923
gi|291090869	hypothetical protein EDWATA_01528 [Edwardsiella tarda ATCC 23685]	1	19.82	0.0193512	228138	249615	249116	369793	364807	568395	1.62092	1.46148	2.28165	1.78802	0.83836
gi|267984699	pyridoxamine 5-phosphate oxidase [Edwardsiella tarda EIB202]	3	81.11	0.0196155	71125.2	55180.2	56426.4	37835.7	33701.5	45382.1	0.531959	0.610755	0.80427	0.648995	-0.623722
gi|267986064	putative VgrG protein [Edwardsiella tarda EIB202]	1	20.62	0.0197056	265271	187893	175080	313666	368305	356384	1.18244	1.96019	2.03555	1.72606	0.787481
gi|267985928	lysyl-tRNA synthetase [Edwardsiella tarda EIB202]	12	583.98	0.0201545	6.08057e+06	5.86555e+06	6.48854e+06	8.20474e+06	7.52553e+06	9.92113e+06	1.34934	1.283	1.52902	1.38712	0.472094
gi|267984107	arsenate reductase [Edwardsiella tarda EIB202]	2	79.61	0.0201797	25099.8	31513.4	28859.1	45607.3	53328.7	37274.5	1.81703	1.69226	1.2916	1.6003	0.67834
gi|267985937	glycine cleavage T protein [Edwardsiella tarda EIB202]	2	66.73	0.020353	93279.7	94678.8	102373	32434.3	61284.9	52316.2	0.34771	0.647293	0.511033	0.502012	-0.994206
gi|267983168	Sec-independent protein translocase [Edwardsiella tarda EIB202]	5	163.99	0.0204181	1.96614e+06	1.89257e+06	2.02237e+06	2.36292e+06	2.25249e+06	2.70494e+06	1.2018	1.19017	1.33751	1.24316	0.314013
gi|267986451	Triosephosphate isomerase [Edwardsiella tarda EIB202]	9	366.15	0.0205407	3.55959e+06	2.68391e+06	3.14838e+06	1.73928e+06	1.91628e+06	2.35053e+06	0.488619	0.713987	0.746584	0.64973	-0.622088
gi|267983133	uncharacterized enzyme of heme biosynthesis [Edwardsiella tarda EIB202]	2	119.49	0.0205753	127573	140354	141330	155270	175136	185422	1.21711	1.24781	1.31198	1.25897	0.332241
gi|267983972	alkyl hydroperoxide reductase, small subunit [Edwardsiella tarda EIB202]	10	522.27	0.0206502	2.11105e+07	1.93201e+07	2.19167e+07	2.53658e+07	2.56434e+07	3.06859e+07	1.20157	1.32729	1.40012	1.30966	0.389192
gi|267983988	putative aspartate aminotransferase [Edwardsiella tarda EIB202]	1	18.53	0.0208791	1.33591e+06	829146	1.3545e+06	2.48101e+06	2.01798e+06	3.32813e+06	1.85717	2.43381	2.45709	2.24936	1.16951
gi|267984293	putative SAM-dependent methyltransferase [Edwardsiella tarda EIB202]	2	49.28	0.0217721	76032.7	75301.4	82880.6	135512	171237	103644	1.78229	2.27402	1.25052	1.76894	0.822887
gi|267985807	hypothetical protein ETAE_2803 [Edwardsiella tarda EIB202]	3	124.95	0.0218681	122502	106140	121610	147734	169228	206911	1.20597	1.59439	1.70144	1.5006	0.585539
gi|267985645	LPS-assembly lipoprotein [Edwardsiella tarda EIB202]	3	121.4	0.021914	131571	144858	111469	170458	232950	195230	1.29556	1.60813	1.75142	1.5517	0.633851
gi|267985364	2-succinyl-6-hydroxy-2,4-cyclohexadiene-1-carboxylate synthase [Edwardsiella tarda EIB202]	1	46.11	0.022263	0	0	15.5839	67132.2	378.597	551.184	#DIV/0!	#DIV/0!	35.3688	#DIV/0!	#DIV/0!
gi|267983507	purine-nucleoside phosphorylase [Edwardsiella tarda EIB202]	3	80.3	0.0223723	2.98198e+06	2.94708e+06	2.98314e+06	4.28379e+06	3.4396e+06	3.63963e+06	1.43656	1.16712	1.22007	1.27458	0.350026
gi|267985862	carbon storage regulator [Edwardsiella tarda EIB202]	1	15.4	0.0225216	379798	772006	443544	1.47801e+06	1.78066e+06	988891	3.89157	2.30654	2.22952	2.80921	1.49016
gi|267983041	conserved hypothetical protein [Edwardsiella tarda EIB202]	4	150.31	0.022556	687574	667771	732849	816672	1.0341e+06	1.09009e+06	1.18776	1.54859	1.48747	1.40794	0.493585
gi|267986442	hypothetical protein ETAE_3440 [Edwardsiella tarda EIB202]	3	191.68	0.0225728	1.30536e+06	1.55022e+06	1.75323e+06	1.98576e+06	2.41483e+06	2.25655e+06	1.52124	1.55773	1.28708	1.45535	0.541367
gi|267985962	D-erythrose 4-phosphate dehydrogenase [Edwardsiella tarda EIB202]	1	48.35	0.0227776	7365.19	11580	12069.1	26498.1	40496.9	18622	3.59775	3.49715	1.54295	2.87928	1.52571
gi|267984307	UDP-glucuronic acid decarboxylase/UDP-4-amino-4-deoxy-L-arabinose formyltransferase [Edwardsiella tarda EIB202]	1	40.98	0.0231502	37266.3	29027.7	55440.5	71034.1	84822.8	81721.4	1.90612	2.92213	1.47404	2.10076	1.07091
gi|267985556	dethiobiotin synthase [Edwardsiella tarda EIB202]	1	16.98	0.0232428	66402.9	62543.7	53967.2	111650	125153	79575.7	1.6814	2.00104	1.47452	1.71899	0.781558
gi|267984103	uracil phosphoribosyltransferase [Edwardsiella tarda EIB202]	4	93.13	0.0233581	130984	139620	177962	203883	207041	210688	1.55655	1.48289	1.18389	1.40778	0.493418
gi|291089558	heme exporter protein CcmB [Edwardsiella tarda ATCC 23685]	1	23.25	0.02341	8095.91	269.738	343.82	31724.6	60679	60737.2	3.91859	224.955	176.654	135.176	7.07869
gi|267983619	4-hydroxythreonine-4-phosphate dehydrogenase [Edwardsiella tarda EIB202]	1	18.2	0.0234713	7629.13	5056.77	7826.92	1407.37	1804.42	3718.22	0.184473	0.356832	0.475056	0.338787	-1.56155
gi|304560714	phage terminase large subunit [Edwardsiella tarda FL6-60]	1	21.12	0.0235091	31764.9	19673.7	37507.2	55368.5	104224	134815	1.74307	5.29764	3.59436	3.54502	1.8258
gi|267985385	NADH:ubiquinone oxidoreductase subunit 1 (chain H) [Edwardsiella tarda EIB202]	1	26.7	0.0235815	45514.2	48572.8	54216.7	72201.8	69310.5	103395	1.58636	1.42694	1.90708	1.64013	0.713806
gi|267985812	aminopeptidase B [Edwardsiella tarda EIB202]	3	291.79	0.0239052	466328	314136	375003	578633	574005	736015	1.24083	1.82725	1.96269	1.67692	0.745817
gi|267983595	DnaJ-class molecular chaperone with C-terminal Zn finger domain [Edwardsiella tarda EIB202]	3	119.67	0.0239908	192566	224040	240832	331742	439049	296439	1.72274	1.95969	1.23089	1.63778	0.711738
gi|267984508	exonuclease III [Edwardsiella tarda EIB202]	1	33.5	0.0240387	63331.5	44658.6	71485	12060.8	20297.4	31173.9	0.190438	0.454501	0.436091	0.360343	-1.47256
gi|267985853	16S rRNA-processing protein [Edwardsiella tarda EIB202]	1	40.76	0.0241726	53622.8	47792.8	61826.9	89082.5	97488.9	69388	1.66128	2.03982	1.1223	1.6078	0.685087
gi|267986283	RNA binding S1 domain protein [Edwardsiella tarda EIB202]	3	63.71	0.0243662	105028	81001.3	101211	145119	144737	217591	1.38171	1.78685	2.14988	1.77281	0.826042
gi|267984818	phenylalanyl-tRNA synthetase beta subunit [Edwardsiella tarda EIB202]	7	718.51	0.0245683	1.01574e+06	905807	1.10784e+06	1.49403e+06	1.36173e+06	2.01669e+06	1.47089	1.50334	1.82038	1.5982	0.67645
gi|267985737	ATP-dependent RNA helicase [Edwardsiella tarda EIB202]	1	57.55	0.0257713	63768.7	45926.6	55187	75273.2	84004.8	104700	1.18041	1.82911	1.89719	1.63557	0.709795
gi|267984110	thioredoxin-dependent thiol peroxidase [Edwardsiella tarda EIB202]	3	104.79	0.0260316	256627	244173	305333	100215	124473	190992	0.390509	0.509776	0.62552	0.508602	-0.975392
gi|267983655	N-acetylglucosaminyl transferase [Edwardsiella tarda EIB202]	2	48.33	0.0260543	25271	30847.3	36680.1	48155.9	71042.9	48003	1.90558	2.30305	1.30869	1.83911	0.879007
gi|267983709	DnaK transcriptional regulator DksA [Edwardsiella tarda EIB202]	1	37.6	0.0260668	392768	329204	372308	181362	126131	250979	0.461755	0.38314	0.674118	0.506338	-0.981828
gi|267985389	NADH:ubiquinone oxidoreductase 49 kD subunit 7 [Edwardsiella tarda EIB202]	5	104.55	0.0260863	292956	363434	366658	425516	572816	570901	1.45249	1.57612	1.55704	1.52855	0.612165
gi|267986596	dihydropteroate synthase-like enzyme [Edwardsiella tarda EIB202]	2	43.14	0.0264971	80663	50336.9	61937.3	101526	96637.5	113871	1.25864	1.91981	1.83849	1.67232	0.741847
gi|267985417	hypothetical protein ETAE_2411 [Edwardsiella tarda EIB202]	1	25.77	0.0265145	18402.6	23715.7	23173.9	37375.5	30120.7	49729	2.03099	1.27008	2.14591	1.81566	0.860492
gi|267985881	tRNA pseudouridine synthase D [Edwardsiella tarda EIB202]	2	59.58	0.026671	55996.4	41514.1	66314.9	22243.8	18803.5	34858.1	0.397236	0.452943	0.525645	0.458608	-1.12467
gi|267983522	putative ABC transporter ATP-binding protein YrbF [Edwardsiella tarda EIB202]	1	27.88	0.0281668	2289.23	4796.92	4433.41	11157.6	20912.9	8148.63	4.87395	4.35965	1.83801	3.69053	1.88383
gi|267985206	transcriptional regulator, AsnC family [Edwardsiella tarda EIB202]	1	28.08	0.0286449	106110	124872	130255	144405	190205	180320	1.36089	1.52321	1.38436	1.42282	0.508753
gi|267985806	4-hydroxy-3-methylbut-2-en-1-yl diphosphate synthase [Edwardsiella tarda EIB202]	4	162.53	0.0291086	273259	241904	302388	335118	354485	413355	1.22637	1.46539	1.36697	1.35291	0.436069
gi|55981973	EscA [Edwardsiella tarda]	1	15.58	0.0296965	2603.45	2996.31	3067.7	790.148	550.488	1758.31	0.3035	0.183722	0.573168	0.353464	-1.50037
gi|267985071	lipoprotein releasing system, ATP-binding protein [Edwardsiella tarda EIB202]	1	15.34	0.0297147	194588	412477	206158	504720	1.25748e+06	946264	2.59378	3.0486	4.59	3.41079	1.77011
gi|267985104	acyl carrier protein [Edwardsiella tarda EIB202]	2	118.52	0.0301838	127399	150584	95772.1	199134	184637	257397	1.56307	1.22615	2.68759	1.8256	0.868374
gi|267985052	hypothetical protein ETAE_2046 [Edwardsiella tarda EIB202]	2	109.84	0.0304966	249952	434801	261681	190490	133531	145635	0.762104	0.307107	0.556536	0.541916	-0.883859
gi|213868269	adenylosuccinate synthetase [Edwardsiella tarda]	8	310.06	0.0305478	423880	514230	434922	593492	551375	551115	1.40014	1.07223	1.26716	1.24651	0.317896
gi|267985968	S-adenosylmethionine synthetase [Edwardsiella tarda EIB202]	3	84.61	0.0312308	197460	196478	235141	259526	267429	326534	1.31432	1.36111	1.38867	1.3547	0.437976
gi|237861347	EvpP [Edwardsiella tarda]	2	61.45	0.0325897	264044	401404	330901	152384	236867	175683	0.577116	0.590096	0.530924	0.566045	-0.821011
gi|267986223	30S ribosomal protein S17 [Edwardsiella tarda EIB202]	2	108.83	0.0328545	1.99578e+06	2.09032e+06	1.36749e+06	3.26735e+06	2.51212e+06	3.51929e+06	1.63713	1.20179	2.57354	1.80415	0.851323
gi|38016007	fimbrial usher protein [Edwardsiella tarda]	3	79.99	0.0332362	303908	402550	343526	682941	995579	495357	2.24719	2.47318	1.44198	2.05412	1.03852
gi|267983258	putative iron-containing alcohol dehydrogenase [Edwardsiella tarda EIB202]	3	64.07	0.0335396	1.27308e+06	1.24514e+06	1.33093e+06	1.51927e+06	1.5436e+06	1.93282e+06	1.19338	1.2397	1.45223	1.29511	0.37307
gi|267984150	cysteine synthase A [Edwardsiella tarda EIB202]	3	86.16	0.0340419	712409	893024	810959	610707	677491	570358	0.857242	0.758648	0.703314	0.773068	-0.371333
gi|267984822	translation initiation factor IF-3 [Edwardsiella tarda EIB202]	1	103.39	0.0341508	106000	208682	114952	80079	47058.3	41050.3	0.755461	0.225503	0.357109	0.446024	-1.16481
gi|267985883	2-C-methyl-D-erythritol 4-phosphate cytidylyltransferase [Edwardsiella tarda EIB202]	2	41.89	0.0346265	431747	340789	309652	228567	226238	280659	0.529399	0.663865	0.906372	0.699879	-0.514823
gi|267984817	integration host factor, alpha subunit [Edwardsiella tarda EIB202]	1	98.03	0.0346792	73463.6	76382.7	110008	130177	127291	174099	1.772	1.66649	1.5826	1.67369	0.743037
gi|304557606	LSU ribosomal protein L7/L12 (L23e) [Edwardsiella tarda FL6-60]	7	512.58	0.0349917	4.31787e+07	6.06733e+07	4.80666e+07	9.26345e+07	6.44844e+07	8.54545e+07	2.14538	1.06281	1.77783	1.66201	0.732928
gi|267986366	oligopeptidase A [Edwardsiella tarda EIB202]	5	210.17	0.0354361	131218	201256	129839	81571.9	103646	90460.8	0.621649	0.514997	0.696715	0.61112	-0.710471
gi|267984517	DNA-binding protein H-NS [Edwardsiella tarda EIB202]	9	503.49	0.0359723	4.73003e+06	5.39829e+06	4.8844e+06	5.93811e+06	7.31093e+06	5.98733e+06	1.25541	1.3543	1.22581	1.27851	0.354458
gi|267984256	aminopeptidase N [Edwardsiella tarda EIB202]	3	86.65	0.0364611	106383	77744.1	104336	126619	131666	153234	1.19021	1.69358	1.46866	1.45082	0.536867
gi|267986526	glucose-inhibited cell division protein A (tRNA uridine 5-carboxymethylaminomethyl modification enzyme) [Edwardsiella tarda EIB202]	1	35.55	0.0365684	51941.2	40399.7	47423.3	67746.8	66269.1	55133.2	1.3043	1.64034	1.16257	1.36907	0.453196
gi|267983506	phosphopentomutase [Edwardsiella tarda EIB202]	5	289.98	0.0370123	2.18031e+06	1.2525e+06	1.46594e+06	927188	917843	1.0035e+06	0.425254	0.732807	0.684547	0.614203	-0.703213
gi|267983594	molecular chaperone [Edwardsiella tarda EIB202]	18	1049.69	0.0370436	8.9789e+06	8.63512e+06	8.38557e+06	7.95583e+06	6.43417e+06	6.97243e+06	0.886059	0.745116	0.831479	0.820885	-0.284748
gi|267983080	orotate phosphoribosyltransferase [Edwardsiella tarda EIB202]	1	45.88	0.0377785	972.911	3700.6	1226.51	0	180.757	0	0	0.0488453	0	0.0162818	-5.9406
gi|267983415	RNA-binding protein YhbY [Edwardsiella tarda EIB202]	1	24.78	0.0382336	88335.4	35312.9	47065.6	115349	144580	114861	1.30581	4.09426	2.44046	2.61351	1.38599
gi|291091866	hypothetical protein EDWATA_00532, partial [Edwardsiella tarda ATCC 23685]	2	40.8	0.0383553	395014	307260	435009	723665	480982	727895	1.832	1.56539	1.67329	1.69022	0.757215
gi|267986537	N-acetylglucosamine-1-phosphate uridyltransferase [Edwardsiella tarda EIB202]	2	120.67	0.0384965	44190.7	56141.1	59861.3	84643.1	82935.6	65434.4	1.9154	1.47727	1.0931	1.49526	0.580395
gi|267986263	shikimate kinase I [Edwardsiella tarda EIB202]	2	37.1	0.0398786	50005.4	59147.2	67556.3	44017.5	21625.2	27275.2	0.880255	0.365617	0.40374	0.549871	-0.862836
gi|267983385	30S ribosomal protein S18 [Edwardsiella tarda EIB202]	4	205.35	0.0399573	4.60543e+06	5.6565e+06	4.2347e+06	7.09707e+06	5.91033e+06	6.52341e+06	1.54102	1.04487	1.54047	1.37545	0.459908
gi|291089294	hypothetical protein EDWATA_03161 [Edwardsiella tarda ATCC 23685]	1	17.22	0.0405843	68461.2	53047.3	63735.7	50995.7	42813.5	46855.5	0.744885	0.807081	0.735153	0.762373	-0.391431
gi|267983772	lysine/cadaverine transporter [Edwardsiella tarda EIB202]	1	38.89	0.0409773	309419	426902	239474	218665	142318	145579	0.706697	0.333374	0.607912	0.549327	-0.864262
gi|267983721	thymidylate synthase [Edwardsiella tarda EIB202]	1	43.25	0.0413816	46096.4	53497.8	58966.9	77674.6	64013.1	66685.3	1.68505	1.19656	1.13089	1.3375	0.419538
gi|267983161	uridine phosphorylase [Edwardsiella tarda EIB202]	2	44.48	0.0414171	82379.4	135960	61830.7	402505	162199	237937	4.88599	1.19299	3.8482	3.30906	1.72642
gi|267986228	50S ribosomal protein L2 [Edwardsiella tarda EIB202]	14	577.22	0.0420188	2.60572e+07	2.2348e+07	2.64599e+07	3.0983e+07	2.99343e+07	3.83887e+07	1.18904	1.33946	1.45083	1.32644	0.407561
gi|267983331	co-chaperonin GroES (HSP10) [Edwardsiella tarda EIB202]	6	278.12	0.0425326	1.54009e+07	1.56606e+07	1.6115e+07	1.31968e+07	1.14895e+07	1.43381e+07	0.856884	0.733655	0.889742	0.82676	-0.274459
gi|267983505	thymidine phosphorylase [Edwardsiella tarda EIB202]	16	671.03	0.0427341	1.18364e+07	1.09785e+07	1.29892e+07	1.46346e+07	1.42175e+07	1.81993e+07	1.2364	1.29503	1.40111	1.31085	0.390501
gi|267983461	hypothetical protein ETAE_0443 [Edwardsiella tarda EIB202]	1	25.17	0.0427947	28404.4	36269	42384.6	65693.4	47092	83010.3	2.31279	1.29841	1.9585	1.85657	0.892638
gi|267986229	50S ribosomal protein L23 [Edwardsiella tarda EIB202]	6	343.91	0.0437799	6.59276e+06	5.6496e+06	7.43311e+06	7.95651e+06	8.3213e+06	9.23006e+06	1.20686	1.4729	1.24175	1.30717	0.386445
gi|267985598	alkylphosphonate utilization operon protein PhnA [Edwardsiella tarda EIB202]	1	25.45	0.0438331	24816.3	26486.5	23102.6	29766.3	53053.3	52149.9	1.19947	2.00304	2.25732	1.81994	0.863891
gi|267984459	pyruvate kinase [Edwardsiella tarda EIB202]	4	95.97	0.0440134	84890	126688	115708	155229	152024	207382	1.82859	1.19999	1.7923	1.60696	0.684334
gi|267983185	panthothenate kinase [Edwardsiella tarda EIB202]	1	35.07	0.0443671	49808.3	38282.4	47444.5	58837.7	82710.8	60488.4	1.18128	2.16054	1.27493	1.53892	0.621917
gi|267986224	50S ribosomal protein L29 [Edwardsiella tarda EIB202]	3	68.12	0.0450373	321225	385541	357395	299270	306949	266381	0.931652	0.796152	0.745341	0.824382	-0.278616
gi|267985775	serine endoprotease [Edwardsiella tarda EIB202]	6	249.28	0.0463073	504204	479260	707620	810877	762735	796342	1.60823	1.59148	1.12538	1.4417	0.52777
gi|267983216	1-acyl-sn-glycerol-3-phosphate acyltransferase [Edwardsiella tarda EIB202]	1	22.95	0.0464178	24917.9	16872.1	23793.4	33286.4	32150	53090.5	1.33584	1.90551	2.23132	1.82422	0.867283
gi|291091835	cell division protein FtsB [Edwardsiella tarda ATCC 23685]	2	27.52	0.0469079	3.00146e+06	1.49518e+06	2.28165e+06	1.14175e+06	1.0864e+06	1.34702e+06	0.3804	0.726604	0.59037	0.565791	-0.821658
gi|267984842	cold shock protein [Edwardsiella tarda EIB202]	1	189.71	0.0471071	178634	608441	236301	85450.9	44670.8	8302.55	0.478357	0.0734185	0.0351355	0.195637	-2.35375
gi|267984875	phage shock protein A (IM30), suppress sigma 54-dependent transcription [Edwardsiella tarda EIB202]	2	60.36	0.0491694	274294	208053	217965	318638	303803	280509	1.16167	1.46022	1.28695	1.30294	0.381774
gi|267983354	fumarate reductase subunit C [Edwardsiella tarda EIB202]	1	24.21	0.0492729	71774.7	69377.9	67882.3	152102	250957	94420	2.11916	3.61725	1.39094	2.37578	1.2484
gi|267986343	formate dehydrogenase accessory protein [Edwardsiella tarda EIB202]	2	72.5	0.0493919	22474.9	18768	21341.4	17754.2	10697.7	12552	0.789956	0.569995	0.588152	0.649368	-0.622892
gi|267985202	seryl-tRNA synthetase [Edwardsiella tarda EIB202]	10	361.48	0.0499755	2.96252e+06	3.3347e+06	2.98115e+06	4.12591e+06	3.38011e+06	4.39564e+06	1.39271	1.01362	1.47448	1.2936	0.371391
gi|304560656	hypothetical protein from putative prophage [Edwardsiella tarda FL6-60]	1	15.7	0.0512243	27821.5	39185.2	37375.5	10053.8	18722.4	3531.03	0.361367	0.477794	0.0944746	0.311212	-1.68403
gi|291090422	acetyltransferase, GNAT family, partial [Edwardsiella tarda ATCC 23685]	1	17.97	0.0526137	73674.1	136877	103924	242364	163871	162694	3.28968	1.19722	1.56551	2.01747	1.01255
gi|267983645	DNA-binding transcriptional regulator FruR [Edwardsiella tarda EIB202]	2	96.86	0.0528546	24469	31450.4	19116.6	72321.9	87794.3	33529.3	2.95565	2.79151	1.75394	2.50037	1.32214
gi|267984078	periplasmic protein disulfide isomerase I [Edwardsiella tarda EIB202]	2	59.49	0.053423	309248	346647	361641	259507	245144	308683	0.839155	0.707187	0.853562	0.799968	-0.321986
gi|267985865	RecA/RadA recombinase [Edwardsiella tarda EIB202]	7	278.09	0.0547611	2.03399e+06	1.36049e+06	1.54372e+06	2.22693e+06	2.178e+06	2.80387e+06	1.09486	1.6009	1.81631	1.50402	0.588827
gi|267984201	putative ATPase [Edwardsiella tarda EIB202]	2	47.03	0.0551381	36548.7	32555.1	47140.1	71552.7	48497.1	92171.2	1.95774	1.48969	1.95526	1.8009	0.848715
gi|267983472	DNA-directed RNA polymerase, sigma subunit (sigma70/sigma32) [Edwardsiella tarda EIB202]	2	126.86	0.0554314	172520	140515	181968	220376	222065	343693	1.2774	1.58037	1.88875	1.58217	0.661906
gi|267983394	methionine sulfoxide reductase A [Edwardsiella tarda EIB202]	2	38.06	0.0559327	21460.4	19360.3	22363.9	8598.73	4275.77	14528.5	0.400679	0.220852	0.649641	0.423724	-1.2388
gi|267985833	protein disaggregation chaperone [Edwardsiella tarda EIB202]	10	323.93	0.0564147	2.62672e+06	3.13242e+06	3.20681e+06	3.39089e+06	4.65064e+06	4.05863e+06	1.29092	1.48468	1.26563	1.34708	0.429831
gi|267985818	FeS cluster assembly scaffold [Edwardsiella tarda EIB202]	5	197.61	0.0578685	2.75201e+06	1.97323e+06	2.89554e+06	1.69043e+06	1.41184e+06	1.96124e+06	0.614253	0.715498	0.677333	0.669028	-0.579862
gi|267985728	ribonuclease III [Edwardsiella tarda EIB202]	2	49.18	0.0584551	65739.2	46437.6	61068.4	46658.2	39846.1	35808.6	0.709747	0.858056	0.586368	0.718057	-0.477829
gi|291089331	Inosine-uridine preferring nucleoside hydrolase [Edwardsiella tarda ATCC 23685]	1	24.99	0.0592636	585470	750755	753161	1.04416e+06	1.52806e+06	877060	1.78345	2.03536	1.16451	1.6611	0.732143
gi|267984503	selenophosphate synthetase [Edwardsiella tarda EIB202]	3	89.73	0.0595149	1.11785e+06	1.10797e+06	1.4319e+06	1.00309e+06	966238	923427	0.897342	0.872078	0.644894	0.804771	-0.313349
gi|291091993	hypothetical protein EDWATA_00272 [Edwardsiella tarda ATCC 23685]	1	23.7	0.0607211	299499	435179	479790	604845	776029	538028	2.01952	1.78324	1.12138	1.64138	0.714909
gi|451315013	cell division protein ZapB [Edwardsiella tarda ATCC 15947 = NBRC 105688]	1	171.54	0.0615595	137998	307987	227194	454524	570869	330589	3.29369	1.85355	1.45509	2.20078	1.13801
gi|267986553	60 kDa inner membrane insertion protein [Edwardsiella tarda EIB202]	3	116.93	0.062166	687208	633292	812247	849292	947086	834463	1.23586	1.4955	1.02735	1.2529	0.325273
gi|267983399	fructose-1,6-bisphosphatase [Edwardsiella tarda EIB202]	1	20.84	0.0627037	4986.83	4652.54	8056.82	2190.05	1990.57	4321.36	0.439166	0.427845	0.53636	0.46779	-1.09607
gi|291089906	flagellar basal body-associated protein FliL [Edwardsiella tarda ATCC 23685]	1	16.16	0.0636047	48930.2	42708.5	47129	38627.7	42797	35415.2	0.789445	1.00207	0.751451	0.847656	-0.238449
gi|267983482	putative phosphate transport regulator [Edwardsiella tarda EIB202]	2	61.17	0.0660488	75741	59636.9	84245.9	92768.6	119118	181315	1.22481	1.9974	2.15221	1.79147	0.841146
gi|267985423	putative D-isomer specific 2-hydroxyacid dehydrogenase [Edwardsiella tarda EIB202]	2	80.94	0.0660503	12861.8	16329.6	17631.1	18933	27460.4	37937.2	1.47203	1.68164	2.15172	1.76846	0.822495
gi|267984226	6-phosphogluconate dehydrogenase [Edwardsiella tarda EIB202]	10	407.3	0.068013	2.72429e+06	2.5504e+06	2.93178e+06	2.23507e+06	2.41392e+06	2.52724e+06	0.820424	0.946489	0.862014	0.876309	-0.190488
gi|267983607	xanthine dehydrogenase subunit XdhA [Edwardsiella tarda EIB202]	1	16.14	0.0706414	6673.15	8355.44	5043.89	5306.71	2467.76	2714.44	0.795234	0.295348	0.538163	0.542915	-0.881201
gi|291091580	ATP-dependent helicase HepA [Edwardsiella tarda ATCC 23685]	1	36.96	0.0707018	261014	308397	268086	493582	652301	320426	1.89102	2.11513	1.19523	1.73379	0.793933
gi|267986133	nitrilase/cyanide hydratase and apolipoprotein N-acyltransferase [Edwardsiella tarda EIB202]	1	20.14	0.0708019	5805.03	3758.07	5887.76	1321.32	2227.98	3743.14	0.227617	0.592852	0.63575	0.485406	-1.04274
gi|267983244	citrate lyase, gamma subunit [Edwardsiella tarda EIB202]	2	71.63	0.0720737	374615	327308	404017	430821	535077	744408	1.15004	1.63478	1.84251	1.54244	0.625217
gi|267984752	fumarate/nitrate reduction transcriptional regulator [Edwardsiella tarda EIB202]	1	46.51	0.0736385	26932	27131.7	33378	17841.5	15760.5	26034.7	0.662465	0.58089	0.779996	0.67445	-0.568217
gi|267984289	methylglyoxal synthase [Edwardsiella tarda EIB202]	1	20.29	0.0736573	112347	49369.5	58438.7	128499	115659	139058	1.14376	2.34272	2.37956	1.95535	0.967423
gi|267985855	signal recognition particle protein [Edwardsiella tarda EIB202]	1	47.85	0.0741806	22565.9	53417.5	26468.4	84343.1	49623.1	69518.7	3.73764	0.928967	2.62648	2.43103	1.28157
gi|267985390	NADH:ubiquinone oxidoreductase 20 kD subunit and related Fe-S oxidoreductase [Edwardsiella tarda EIB202]	1	35.02	0.0745912	92994.6	89372.4	104552	135548	112772	199515	1.45759	1.26182	1.90828	1.54256	0.625331
gi|267983410	putative GTP-binding protein [Edwardsiella tarda EIB202]	4	124.02	0.0755998	29223.9	50232.7	27165.1	82372.1	51346	54268.3	2.81865	1.02216	1.99772	1.94618	0.960646
gi|267983201	transcriptional regulator HU subunit alpha [Edwardsiella tarda EIB202]	3	309.67	0.0759376	1.01637e+07	9.89718e+06	1.18396e+07	7.69802e+06	9.48722e+06	8.96659e+06	0.757402	0.958579	0.757337	0.824439	-0.278515
gi|291089446	anaerobic sulfatase maturase [Edwardsiella tarda ATCC 23685]	2	31.65	0.0762873	2.79164e+06	2.11822e+06	2.6694e+06	1.67694e+06	1.87162e+06	2.19774e+06	0.600699	0.883583	0.82331	0.769197	-0.378574
gi|267986095	ErfK/YbiS/YcfS/YnhG family protein [Edwardsiella tarda EIB202]	2	83.88	0.0786121	540042	556249	599540	490921	400167	512675	0.909042	0.719402	0.855113	0.827853	-0.272554
gi|267985817	iron-sulfur cluster assembly protein [Edwardsiella tarda EIB202]	2	70.42	0.0788563	111616	104554	137894	72863.1	103620	60213.9	0.652804	0.991064	0.436669	0.693512	-0.528007
gi|267985194	hypothetical protein ETAE_2188 [Edwardsiella tarda EIB202]	1	42.15	0.0788679	41778.7	95442.2	42331.7	1597.31	16763.1	17483.3	0.0382327	0.175636	0.413008	0.208959	-2.25871
gi|267986405	putative filament protein [Edwardsiella tarda EIB202]	2	76.53	0.0810856	177973	219159	258033	252582	325791	395630	1.41922	1.48656	1.53325	1.47968	0.565281
gi|267983019	ATPase involved in DNA replication initiation [Edwardsiella tarda EIB202]	1	21.92	0.0811672	182617	193296	218544	275227	269853	210375	1.50713	1.39606	0.962621	1.2886	0.365809
gi|267983296	glutathione synthetase [Edwardsiella tarda EIB202]	2	76.15	0.081257	322419	420381	317425	548840	391297	567335	1.70226	0.930815	1.78731	1.47346	0.559207
gi|267983680	dihydrolipoamide dehydrogenase [Edwardsiella tarda EIB202]	11	620.02	0.0813676	3.20052e+06	4.06131e+06	3.43425e+06	5.16344e+06	3.8587e+06	5.15226e+06	1.61331	0.95011	1.50026	1.35456	0.437824
gi|267983976	preprotein translocase subunit YajC [Edwardsiella tarda EIB202]	1	65.12	0.0841561	1.11857e+06	911449	985448	1.08019e+06	1.45696e+06	1.63284e+06	0.965688	1.5985	1.65696	1.40705	0.492673
gi|267983242	citrate lyase alpha chain/citrate-ACP transferase [Edwardsiella tarda EIB202]	1	44.66	0.0843636	1434.4	10424.9	1914.43	0	208.983	177.387	0	0.0200464	0.092658	0.0375681	-4.73435
gi|267983390	cell morphogenesis/cell wall metabolism regulator [Edwardsiella tarda EIB202]	1	27.93	0.0849159	41299.9	27292.2	43088.1	11405.8	18282.1	28892.6	0.276172	0.669867	0.670547	0.538862	-0.892012
gi|267983977	preprotein translocase subunit SecD [Edwardsiella tarda EIB202]	11	427.56	0.0849217	1.21436e+06	1.09702e+06	1.30852e+06	1.3971e+06	1.40591e+06	1.87193e+06	1.15048	1.28156	1.43057	1.28754	0.364618
gi|267986452	6-phosphofructokinase [Edwardsiella tarda EIB202]	8	205.1	0.0855842	3.40791e+06	2.86893e+06	3.2454e+06	3.62994e+06	4.43143e+06	3.56089e+06	1.06515	1.54463	1.09721	1.23566	0.305286
gi|267983341	putative invasin [Edwardsiella tarda EIB202]	1	18.41	0.086486	3.16205e+06	4.04658e+06	2.66641e+06	2.70311e+06	2.25968e+06	2.2016e+06	0.854858	0.558417	0.82568	0.746318	-0.422137
gi|267986203	16S rRNA methyltransferase B [Edwardsiella tarda EIB202]	2	50.27	0.0865795	4843.83	10635.5	5009.44	28600.9	8394.37	26380.4	5.90461	0.789282	5.26614	3.98668	1.99519
gi|267986438	ATP-dependent protease peptidase subunit [Edwardsiella tarda EIB202]	1	44.31	0.087807	701554	672202	408161	849953	796964	1.14555e+06	1.21153	1.1856	2.8066	1.73458	0.794585
gi|267983303	hypothetical protein ETAE_0285 [Edwardsiella tarda EIB202]	1	16.94	0.0897362	171.674	148.797	167.874	15204.5	413.354	981.567	88.566	2.77797	5.84703	32.397	5.01779
gi|267983651	UDP-N-acetylmuramoyl-tripeptide--D-alanyl-D-alanine ligase [Edwardsiella tarda EIB202]	1	15.2	0.0907366	2404	3200.61	3161.47	754.995	1691.62	2136.46	0.314058	0.528529	0.675783	0.506123	-0.982439
gi|267984198	putative DNA-binding transcriptional regulator [Edwardsiella tarda EIB202]	1	27.35	0.0928024	254499	240353	240695	249844	305517	307423	0.981707	1.27112	1.27723	1.17668	0.234727
gi|267985961	phosphoglycerate kinase [Edwardsiella tarda EIB202]	13	515.81	0.0941224	6.24142e+06	6.30355e+06	7.0778e+06	4.89921e+06	6.21698e+06	5.40974e+06	0.784951	0.986266	0.764326	0.845181	-0.242668
gi|267985427	beta-ketoacyl synthase [Edwardsiella tarda EIB202]	6	211.27	0.0974266	8.86608e+06	5.1542e+06	7.97866e+06	1.09149e+07	9.447e+06	1.70748e+07	1.23109	1.83287	2.14006	1.73467	0.794664
gi|267984717	mannose-6-phosphate isomerase, class I [Edwardsiella tarda EIB202]	1	27.85	0.0986677	477.043	3286.69	1382.25	588.664	261.554	80.8283	1.23398	0.0795798	0.0584757	0.457347	-1.12864
gi|267986221	50S ribosomal protein L24 [Edwardsiella tarda EIB202]	13	575.94	0.100784	1.17371e+07	1.13614e+07	1.39992e+07	1.32967e+07	1.54391e+07	1.51497e+07	1.13288	1.35891	1.08219	1.19132	0.252566
gi|291089427	Transketolase, pyridine binding domain protein, partial [Edwardsiella tarda ATCC 23685]	1	58.43	0.101222	129425	110442	128432	194318	225001	128418	1.50139	2.03727	0.999893	1.51285	0.597272
gi|267985333	ATP-dependent RNA helicase [Edwardsiella tarda EIB202]	3	116.4	0.102488	447976	672372	625396	796963	931826	677610	1.77903	1.38588	1.08349	1.41613	0.501957
gi|267986286	ferrous iron transport protein B [Edwardsiella tarda EIB202]	2	67.94	0.105015	67887.5	71834.1	88968.3	47227.4	51858	70613.3	0.695671	0.721914	0.79369	0.737092	-0.440084
gi|291091930	arylsulfotransferase (ASST) [Edwardsiella tarda ATCC 23685]	2	37.33	0.108355	248560	189485	268320	126479	150146	212038	0.508848	0.792392	0.790241	0.69716	-0.520438
gi|267984171	GTP cyclohydrolase I [Edwardsiella tarda EIB202]	1	45.53	0.108805	225388	192988	189515	208823	290419	303291	0.926503	1.50485	1.60036	1.3439	0.42643
gi|267984889	putrescine/spermidine ABC transporter ATPase protein [Edwardsiella tarda EIB202]	1	38.18	0.10969	519757	566898	618304	824469	1.18824e+06	618590	1.58626	2.09603	1.00046	1.56092	0.642395
gi|267986444	glycerol kinase [Edwardsiella tarda EIB202]	2	31.71	0.11197	953857	1.12104e+06	1.09925e+06	1.42645e+06	1.09861e+06	1.64836e+06	1.49546	0.979991	1.49953	1.32499	0.405984
gi|55981972	EscC [Edwardsiella tarda]	1	25.3	0.112185	114013	61311	64620.3	125876	119140	105299	1.10405	1.9432	1.62951	1.55892	0.640549
gi|267986234	elongation factor G [Edwardsiella tarda EIB202]	18	1432.7	0.112918	1.73407e+07	1.72489e+07	1.98037e+07	2.01379e+07	2.01092e+07	2.56148e+07	1.16131	1.16582	1.29344	1.20686	0.271253
gi|267983475	O-sialoglycoprotein endopeptidase [Edwardsiella tarda EIB202]	1	23.09	0.113031	7598.58	11515.9	7987.82	13228.2	10317.8	13021.3	1.74088	0.895962	1.63014	1.42233	0.508254
gi|267985309	fructose-specific PTS IIA/HPr component [Edwardsiella tarda EIB202]	1	17.89	0.114658	45049.6	25153.5	32444.7	18870.6	6257.07	22558.4	0.418886	0.248756	0.695288	0.45431	-1.13825
gi|267985483	phage-related minor tail protein [Edwardsiella tarda EIB202]	1	18.01	0.117075	1.22841	0.0670772	246.806	14466.5	152.02	167.594	11776.7	2266.35	0.679053	4681.23	12.1927
gi|267983540	disulfide bond formation protein DsbB [Edwardsiella tarda EIB202]	1	20.36	0.117404	1.05371e+06	1.39614e+06	848827	1.37271e+06	1.46341e+06	1.48752e+06	1.30273	1.04818	1.75244	1.36779	0.451844
gi|267985388	NADH:ubiquinone oxidoreductase 24 kD subunit [Edwardsiella tarda EIB202]	3	88.98	0.118208	153291	154834	118069	195947	154138	253449	1.27827	0.995501	2.14662	1.47346	0.559212
gi|267984433	predicted lipoprotein [Edwardsiella tarda EIB202]	3	101.21	0.118421	212239	187713	229918	225941	276791	373224	1.06456	1.47454	1.62329	1.38746	0.47245
gi|267986373	D-alanylalanine synthetase [Edwardsiella tarda EIB202]	1	42.41	0.119414	18819.8	31070.1	21049.7	2552.2	10313.7	15819.6	0.135612	0.331949	0.751536	0.406366	-1.29915
gi|267983904	putative TTSS effector protein [Edwardsiella tarda EIB202]	1	24.28	0.121662	599677	841392	659855	885211	1.48817e+06	850552	1.47615	1.7687	1.289	1.51128	0.595773
gi|267986486	phosphoenolpyruvate carboxylase [Edwardsiella tarda EIB202]	4	155.03	0.124271	187882	164876	228380	235168	280991	217186	1.25168	1.70426	0.950983	1.30231	0.381068
gi|267985621	glutaminyl-tRNA synthetase [Edwardsiella tarda EIB202]	6	224.59	0.124649	568998	625269	728959	453564	489076	606190	0.797126	0.782185	0.831584	0.803632	-0.315394
gi|267985910	hydrogenase 2 accessory protein [Edwardsiella tarda EIB202]	1	21.85	0.12543	55073	60179.9	86166.4	79738.2	86222.7	111825	1.44786	1.43275	1.29777	1.3928	0.477984
gi|267984252	aspartate aminotransferase, PLP-dependent [Edwardsiella tarda EIB202]	4	90.95	0.126887	86796.6	115532	128115	129617	147052	136300	1.49334	1.27283	1.06389	1.27668	0.352401
gi|267984868	transcriptional regulator [Edwardsiella tarda EIB202]	2	83.74	0.126957	58962.2	18857.3	46986.3	71320	65060.1	91098.6	1.20959	3.45013	1.93883	2.19952	1.13719
gi|267984155	glutamyl-tRNA synthetase [Edwardsiella tarda EIB202]	1	80.97	0.127062	33258.1	19677.9	24689.9	31792.8	33241	40786.8	0.955941	1.68925	1.65197	1.43239	0.518421
gi|291092042	peptidase, U32 family [Edwardsiella tarda ATCC 23685]	1	17.07	0.127212	929682	1.16079e+06	570823	1.45506e+06	1.10805e+06	1.40956e+06	1.56511	0.954567	2.46934	1.66301	0.733794
gi|267984148	phosphohistidinoprotein-hexose phosphotransferase component of PTS system [Edwardsiella tarda EIB202]	1	19.69	0.130288	1.68557e+06	1.95499e+06	1.52211e+06	1.47116e+06	1.23442e+06	1.55589e+06	0.872796	0.63142	1.0222	0.842137	-0.247873
gi|267985805	histidyl-tRNA synthetase [Edwardsiella tarda EIB202]	2	65.64	0.13063	271645	298970	293023	346158	316491	512294	1.27431	1.05861	1.74831	1.36041	0.444037
gi|267983356	fumarate reductase flavoprotein subunit [Edwardsiella tarda EIB202]	3	443.6	0.131732	546751	546083	560266	588434	742129	592088	1.07624	1.35901	1.0568	1.16401	0.219108
gi|267984447	aspartyl-tRNA synthetase [Edwardsiella tarda EIB202]	3	387.3	0.131993	507680	446894	539012	591685	529513	740249	1.16547	1.18487	1.37335	1.24123	0.311769
gi|291091796	bifunctional acyl-[acyl carrier protein] synthetase/2-acylglycerophosphoethanolamine acyltransferase [Edwardsiella tarda ATCC 23685]	1	20.32	0.132041	12506.7	9387.27	8292.2	3317.49	8700.37	5967.49	0.265256	0.926826	0.719651	0.637245	-0.650081
gi|267983427	polyribonucleotide nucleotidyltransferase [Edwardsiella tarda EIB202]	20	796.27	0.132538	8.7763e+06	1.10374e+07	8.93534e+06	1.31355e+07	1.04537e+07	1.11175e+07	1.4967	0.947118	1.24422	1.22935	0.29789
gi|267984283	SOS cell division inhibitor [Edwardsiella tarda EIB202]	1	16.52	0.132633	1.11702e+06	613293	1.12787e+06	1.24159e+06	1.30228e+06	2.08061e+06	1.11152	2.12342	1.84472	1.69322	0.75977
gi|267983085	ribosomal protein L28 [Edwardsiella tarda EIB202]	3	228.55	0.132646	2.10971e+06	1.88662e+06	2.44724e+06	2.31464e+06	2.55469e+06	2.94513e+06	1.09713	1.35411	1.20345	1.21823	0.28479
gi|267985773	ABC transporter, permease protein [Edwardsiella tarda EIB202]	1	31.29	0.133293	424.923	2380.92	35.5213	10214.4	10025.1	1099.18	24.0383	4.2106	30.9443	19.7311	4.3024
gi|291091764	polysaccharide lyase family 8, super-sandwich domain protein [Edwardsiella tarda ATCC 23685]	1	15.57	0.13423	4785.55	6344.62	6844.48	7338.25	8191.07	6827.77	1.53342	1.29103	0.997559	1.274	0.349366
gi|291089938	low molecular weight phosphotyrosine protein phosphatase [Edwardsiella tarda ATCC 23685]	1	17.01	0.134583	20386.8	33302.6	21194.3	31099.9	87958.5	38428.5	1.52549	2.64119	1.81316	1.99328	0.995144
gi|267983421	conserved hypothetical protein [Edwardsiella tarda EIB202]	1	29.72	0.134844	49736.7	37150.1	52350.6	49947.2	68689.2	62855	1.00423	1.84897	1.20065	1.35128	0.434331
gi|267983765	UDP-N-acetylglucosamine acyltransferase [Edwardsiella tarda EIB202]	2	47.55	0.135005	137109	153168	139988	174469	208312	146895	1.27248	1.36003	1.04934	1.22728	0.295469
gi|267983549	isoprenoid biosynthesis protein with amidotransferase-like domain [Edwardsiella tarda EIB202]	1	23.71	0.135349	2753.82	2219.07	2530.09	291.855	461.362	0	0.105982	0.207908	0	0.10463	-3.25663
gi|267986478	transcriptional regulator, LysR family [Edwardsiella tarda EIB202]	2	49.58	0.138987	34037.7	17707.1	24294.7	15622.7	17967	17831.6	0.458982	1.01468	0.733973	0.735879	-0.44246
gi|267984438	arginyl-tRNA synthetase [Edwardsiella tarda EIB202]	5	170.75	0.139365	1.3714e+06	1.65321e+06	1.66424e+06	1.63679e+06	2.08444e+06	1.86247e+06	1.19352	1.26085	1.11911	1.19116	0.252366
gi|267983493	16S RNA G1207 methylase RsmC [Edwardsiella tarda EIB202]	1	21.37	0.139694	108795	109040	130426	136051	129887	200436	1.25052	1.19118	1.53678	1.32616	0.407258
gi|74474893	antigenic protein Et 18 [Edwardsiella tarda]	3	126.63	0.142627	506227	371105	511127	520423	572719	788339	1.02804	1.54328	1.54235	1.37122	0.455465
gi|267983978	preprotein translocase subunit SecF [Edwardsiella tarda EIB202]	1	76.88	0.143501	393209	551029	473101	512773	837785	613901	1.30407	1.5204	1.29761	1.37403	0.45841
gi|267983398	Inorganic pyrophosphatase [Edwardsiella tarda EIB202]	1	154.4	0.145483	537681	433878	605503	696460	561155	911443	1.2953	1.29335	1.50526	1.36464	0.448518
gi|267986216	50S ribosomal protein L18 [Edwardsiella tarda EIB202]	5	277.78	0.146774	7.95624e+06	7.69318e+06	8.09342e+06	8.74381e+06	1.17557e+07	8.48871e+06	1.09899	1.52806	1.04884	1.2253	0.293132
gi|267984884	trans-2-enoyl-CoA reductase [Edwardsiella tarda EIB202]	4	120.33	0.150141	618939	770043	884793	562582	698299	513439	0.908946	0.906832	0.580293	0.79869	-0.324292
gi|267985577	hypothetical protein ETAE_2571 [Edwardsiella tarda EIB202]	1	24.55	0.150493	2627.25	3779.08	2685.26	3171.72	827.123	987.239	1.20724	0.218869	0.367652	0.597919	-0.741977
gi|267983653	UDP-N-acetylmuramoylalanine-D-glutamate ligase [Edwardsiella tarda EIB202]	1	36.66	0.150549	40873.4	33522	41464.5	27290.5	38204.1	25053.3	0.667683	1.13967	0.604211	0.803856	-0.314991
gi|267983049	guanylate kinase [Edwardsiella tarda EIB202]	2	62.73	0.150924	871943	1.1733e+06	1.25888e+06	1.38787e+06	1.98893e+06	1.23256e+06	1.5917	1.69516	0.979095	1.42199	0.507908
gi|267983136	porphobilinogen deaminase [Edwardsiella tarda EIB202]	1	22.39	0.151149	49759.6	33680.4	58975.2	19481.2	32166.9	38766.1	0.391507	0.955063	0.657328	0.667966	-0.582153
gi|267985092	GTP cyclohydrolase II [Edwardsiella tarda EIB202]	2	53.75	0.152151	28019	27901.1	29680.4	21092.4	28778	23242.1	0.752789	1.03143	0.783081	0.855767	-0.224711
gi|267986236	30S ribosomal protein S12 [Edwardsiella tarda EIB202]	7	328.03	0.152475	7.05664e+06	5.69261e+06	6.30037e+06	6.60153e+06	8.2349e+06	7.46014e+06	0.935506	1.44659	1.18408	1.18873	0.249417
gi|267984418	peptide chain release factor 1 [Edwardsiella tarda EIB202]	1	43	0.152648	6987.84	8315.76	6470.85	161.553	4294.77	2490.58	0.0231192	0.516462	0.384892	0.308158	-1.69826
gi|267983188	preprotein translocase subunit SecE [Edwardsiella tarda EIB202]	1	18.68	0.153242	149491	166373	192205	197717	285930	187775	1.3226	1.71861	0.976956	1.33939	0.421577
gi|40287637	EvpB [Edwardsiella tarda]	13	564.43	0.154869	6.73917e+06	6.70785e+06	7.58667e+06	7.4173e+06	7.56572e+06	9.02331e+06	1.10063	1.12789	1.18936	1.13929	0.188139
gi|267984806	hemin transport protein [Edwardsiella tarda EIB202]	1	19.42	0.155211	1495.97	6106.09	2172.85	1894.11	907.069	889.274	1.26614	0.148551	0.409266	0.607984	-0.717894
gi|267985056	isocitrate dehydrogenase, specific for NADP+ [Edwardsiella tarda EIB202]	1	53.02	0.156539	54116.7	47609.9	45629.9	15845.7	21847.4	52056.9	0.292806	0.458883	1.14085	0.630846	-0.664639
gi|291090215	hypothetical protein EDWATA_02216 [Edwardsiella tarda ATCC 23685]	1	23.49	0.159268	355798	513616	293470	565288	511674	458791	1.58879	0.99622	1.56333	1.38278	0.467573
gi|267984217	putative nucleotide sugar epimerase [Edwardsiella tarda EIB202]	1	36.76	0.159317	36948.2	59202	56476.6	85525.4	88619.6	52502	2.31473	1.4969	0.929623	1.58042	0.660308
gi|267984715	adenosine deaminase [Edwardsiella tarda EIB202]	4	103.94	0.161595	1.61434e+06	1.32679e+06	1.59094e+06	1.16712e+06	1.02564e+06	1.48838e+06	0.722968	0.773024	0.935533	0.810509	-0.303101
gi|267985612	replication initiation regulator [Edwardsiella tarda EIB202]	1	41.98	0.162891	148614	120159	140781	154288	144146	173073	1.03818	1.19962	1.22938	1.15573	0.208803
gi|267983035	putative outer membrane lipoprotein [Edwardsiella tarda EIB202]	2	120.9	0.164336	808999	733058	860161	981416	801160	1.00163e+06	1.21313	1.0929	1.16447	1.15683	0.210179
gi|267983739	conserved hypothetical protein [Edwardsiella tarda EIB202]	2	81.92	0.164661	129779	88531.7	118020	148344	121137	221513	1.14305	1.36829	1.8769	1.46275	0.548682
gi|267983372	FtsH protease regulator HflK [Edwardsiella tarda EIB202]	2	314.24	0.16818	583473	616495	563247	787611	573855	747750	1.34987	0.930835	1.32757	1.20276	0.266346
gi|267984421	2-dehydro-3-deoxyphosphooctonate aldolase [Edwardsiella tarda EIB202]	1	25.62	0.176873	89227.2	57841.3	95422.7	51165	37608.5	74308.4	0.573424	0.650202	0.778729	0.667451	-0.583265
gi|291089118	aminotransferase, class I/II [Edwardsiella tarda ATCC 23685]	1	25.71	0.177784	49436.3	46744.6	42517.1	40814.2	112368	151170	0.825591	2.40388	3.5555	2.26166	1.17738
gi|267986416	hypothetical protein ETAE_3414 [Edwardsiella tarda EIB202]	1	44.52	0.178015	599816	674901	708194	884204	1.21954e+06	657704	1.47413	1.80699	0.928706	1.40327	0.488795
gi|267985463	cytochrome c-type biogenesis protein [Edwardsiella tarda EIB202]	1	24.25	0.178295	9289.37	9449.4	12012	11384.4	11657.3	17299.4	1.22553	1.23366	1.44017	1.29979	0.378275
gi|267983585	threonine synthase [Edwardsiella tarda EIB202]	1	41.82	0.179734	10747	13013.3	7925.78	235.908	4087.58	6753.94	0.0219511	0.314107	0.852148	0.396069	-1.33618
gi|267985654	hypothetical protein ETAE_2648 [Edwardsiella tarda EIB202]	2	69.68	0.180106	204873	433056	233904	242059	155429	133346	1.18151	0.358912	0.570088	0.703502	-0.507373
gi|267985115	ribonuclease, Rne/Rng family [Edwardsiella tarda EIB202]	10	362.58	0.180139	1.50197e+06	1.44472e+06	1.46128e+06	1.45831e+06	1.7707e+06	2.21306e+06	0.97093	1.22563	1.51446	1.23701	0.306855
gi|267983609	hypothetical protein ETAE_0591 [Edwardsiella tarda EIB202]	1	36.8	0.187206	41634.7	74936.1	42568.1	86312.1	72018.9	60437.8	2.07308	0.961071	1.41979	1.48465	0.57012
gi|267983656	UDP-N-acetylmuramate--L-alanine ligase [Edwardsiella tarda EIB202]	1	28.28	0.193004	83599.5	165951	119111	227169	128686	191170	2.71735	0.775447	1.60497	1.69926	0.764905
gi|267985861	beta-phosphoglucomutase family hydrolase [Edwardsiella tarda EIB202]	1	19.57	0.194235	108009	92550.7	114999	88364.7	60787.5	99960.5	0.818125	0.656802	0.869231	0.781386	-0.355893
gi|267984140	hypothetical protein ETAE_1124 [Edwardsiella tarda EIB202]	1	28.74	0.195185	3975.53	2237.01	4133.79	884.916	0.0117038	789.624	0.222591	5.23188e-06	0.191017	0.137871	-2.85861
gi|267983786	putative alcohol dehydrogenase [Edwardsiella tarda EIB202]	4	158.14	0.195335	1.2929e+06	1.02759e+06	1.38362e+06	988931	897762	1.18063e+06	0.764892	0.873655	0.853288	0.830611	-0.267754
gi|267985939	nucleoside-specific channel-forming protein Tsx [Edwardsiella tarda EIB202]	1	27.32	0.196951	27208	26881.1	27095.5	37415.7	103796	30029.4	1.37517	3.86129	1.10828	2.11491	1.0806
gi|267984505	DNA topoisomerase III [Edwardsiella tarda EIB202]	1	20.23	0.19839	990291	1.13606e+06	1.1041e+06	1.96331e+06	1.61132e+06	1.00421e+06	1.98256	1.41834	0.909534	1.43681	0.522871
gi|267986402	pyrroline-5-carboxylate reductase [Edwardsiella tarda EIB202]	1	46.48	0.20131	20244.5	27953.4	25460	35974.4	25982.1	28724	1.777	0.929477	1.1282	1.27822	0.354141
gi|267985386	NADH dehydrogenase/NADH:ubiquinone oxidoreductase 75 kD subunit (chain G) [Edwardsiella tarda EIB202]	1	27.73	0.205062	45405	55218.7	53436.5	83690.9	71790.8	48691	1.84321	1.30012	0.911193	1.35151	0.434569
gi|267983379	23S rRNA (guanosine-2-O-)-methyltransferase [Edwardsiella tarda EIB202]	2	50.63	0.208021	325889	476457	387422	547944	871748	395435	1.68138	1.82965	1.02068	1.51057	0.595093
gi|267983664	preprotein translocase subunit SecA [Edwardsiella tarda EIB202]	2	48.38	0.211698	3450.61	13778.9	4004.31	30951.7	7855.42	11360.1	8.96993	0.570104	2.83697	4.12567	2.04463
gi|267983290	putative deoxyribonucleotide triphosphate pyrophosphatase [Edwardsiella tarda EIB202]	1	32.33	0.211841	40929	48557.6	62173.8	24496.7	49249.5	35874.4	0.598517	1.01425	0.577002	0.729923	-0.454184
gi|291091073	hypothetical protein EDWATA_01323 [Edwardsiella tarda ATCC 23685]	1	15.2	0.212069	65445.6	68489.4	80893.4	79031.5	74809.2	86209.8	1.20759	1.09227	1.06572	1.12186	0.165895
gi|267983389	peptidyl-prolyl cis-trans isomerase [Edwardsiella tarda EIB202]	3	74.84	0.215293	1.97482e+06	1.67954e+06	1.58963e+06	1.52734e+06	1.67932e+06	1.46694e+06	0.773403	0.999871	0.922818	0.898697	-0.154093
gi|291089119	secondary thiamine-phosphate synthase enzyme [Edwardsiella tarda ATCC 23685]	1	17.33	0.215435	23792.7	48419.5	21294.5	53590.4	62045.5	31537.4	2.25239	1.28142	1.48101	1.67161	0.741236
gi|267983750	2,3,4,5-tetrahydropyridine-2-carboxylate N-succinyltransferase [Edwardsiella tarda EIB202]	1	191.78	0.217019	3686.78	13137.1	8356.82	18628.4	22917.1	8114.19	5.05275	1.74445	0.970966	2.58939	1.37261
gi|267985591	succinate dehydrogenase iron-sulfur subunit [Edwardsiella tarda EIB202]	1	80.78	0.222057	3273.65	7089.69	4485.28	676.588	4007.71	2940.71	0.206677	0.565287	0.655636	0.475867	-1.07137
gi|267986230	50S ribosomal protein L4 [Edwardsiella tarda EIB202]	9	514.25	0.224989	1.16884e+07	1.20144e+07	1.28036e+07	1.3648e+07	1.23297e+07	1.91183e+07	1.16766	1.02624	1.4932	1.22903	0.297525
gi|267984132	periplasmic nitrate reductase, large subunit [Edwardsiella tarda EIB202]	2	106.79	0.225026	73014.9	76583.3	83850.7	80347.4	109644	83783.4	1.10042	1.4317	0.999197	1.17711	0.235244
gi|267984011	transcriptional regulator HU subunit beta [Edwardsiella tarda EIB202]	3	119.38	0.227137	3.27638e+06	2.34887e+06	3.33916e+06	2.14374e+06	2.00175e+06	2.95156e+06	0.654299	0.85222	0.883924	0.796814	-0.327685
gi|267983463	16S RNA G1207 methylase RsmC [Edwardsiella tarda EIB202]	2	69.56	0.228844	38146	66325.4	55660.7	54789.6	82238.1	74463.5	1.43631	1.23992	1.33781	1.33801	0.420093
gi|267983215	DNA topoisomerase IV subunit A [Edwardsiella tarda EIB202]	1	39.44	0.231085	39323.7	32719.5	39946.2	36680.4	47082.5	74047.8	0.932782	1.43897	1.85369	1.40848	0.49414
gi|267986217	50S ribosomal protein L6 [Edwardsiella tarda EIB202]	11	553.62	0.237664	1.47407e+07	1.47749e+07	1.71079e+07	1.26353e+07	1.38011e+07	1.55045e+07	0.857174	0.934094	0.906279	0.899182	-0.153315
gi|267985587	succinyl-CoA synthetase subunit alpha [Edwardsiella tarda EIB202]	1	68.02	0.238373	4734.67	9004.65	8590.32	11341.6	7592.5	12237.1	2.39543	0.843176	1.42452	1.55438	0.636337
gi|267983836	hypothetical protein ETAE_0820 [Edwardsiella tarda EIB202]	2	74.36	0.243839	2.87515e+06	3.69517e+06	3.68788e+06	2.52762e+06	3.04453e+06	3.22785e+06	0.879127	0.823922	0.875259	0.859436	-0.218538
gi|291089124	23S rRNA m2A2503 methyltransferase [Edwardsiella tarda ATCC 23685]	2	79.77	0.244694	94719.3	79012.2	61063.5	103281	131903	76646.1	1.09039	1.6694	1.25519	1.33833	0.420431
gi|267986301	cAMP-regulatory protein [Edwardsiella tarda EIB202]	2	55.84	0.247937	229689	144414	241110	227709	239321	334156	0.991382	1.65719	1.3859	1.34483	0.427419
gi|291091854	pseudouridine synthase, RluA family [Edwardsiella tarda ATCC 23685]	1	62.12	0.248897	35096.8	47214.4	27761	2420.89	26004.4	27203.5	0.0689775	0.550773	0.979919	0.533223	-0.907188
gi|267983292	hypothetical protein ETAE_0274 [Edwardsiella tarda EIB202]	1	53.96	0.252046	16380.2	31687.6	19647.7	1129.55	11627.9	20378.1	0.0689585	0.366953	1.03718	0.491029	-1.02612
gi|267985825	glycine hydroxymethyltransferase [Edwardsiella tarda EIB202]	4	121.51	0.252259	1.27955e+06	1.26759e+06	1.61412e+06	1.07023e+06	1.18544e+06	1.35628e+06	0.836408	0.935191	0.84026	0.870619	-0.199886
gi|267985838	translation inhibitor protein [Edwardsiella tarda EIB202]	2	46.99	0.253577	781797	754279	902473	1.07604e+06	753414	1.19812e+06	1.37637	0.998853	1.32759	1.23427	0.303661
gi|291090513	hypothetical protein EDWATA_01908 [Edwardsiella tarda ATCC 23685]	1	16.1	0.254408	17941.3	22267.8	20674.9	27755.2	20348.2	22746.4	1.547	0.913795	1.1002	1.187	0.247316
gi|262385087	putative peptidase [Edwardsiella tarda]	1	33.57	0.257945	2758.45	3799.92	4402.36	6400.98	8453.48	3116.49	2.3205	2.22465	0.707913	1.75102	0.808196
gi|267985589	2-oxoglutarate dehydrogenase, E2 subunit, dihydrolipoamide succinyltransferase [Edwardsiella tarda EIB202]	2	66.02	0.258046	464780	554958	524160	680874	602490	498487	1.46494	1.08565	0.951021	1.1672	0.223056
gi|267986112	hypothetical protein ETAE_3110 [Edwardsiella tarda EIB202]	1	78.73	0.262833	79932.8	220891	87981.2	298622	190362	131280	3.73591	0.861788	1.49214	2.02995	1.02144
gi|267983308	L-fucose isomerase [Edwardsiella tarda EIB202]	1	30.51	0.262898	194797	243574	214557	291131	415722	199682	1.49454	1.70676	0.930669	1.37732	0.461864
gi|267985633	PhoH family protein [Edwardsiella tarda EIB202]	1	43.35	0.270236	32963.8	31822.3	43098.6	56385.6	31202.4	67747.1	1.71053	0.980522	1.57191	1.42099	0.506895
gi|267984208	glycosyl transferase family 2 [Edwardsiella tarda EIB202]	1	16.33	0.272177	165019	115734	135286	48920	104898	141526	0.296451	0.906373	1.04612	0.749648	-0.415715
gi|291090228	bacteriophage lambda integrase domain protein [Edwardsiella tarda ATCC 23685]	1	19.03	0.274648	281151	463695	297471	527641	442613	351101	1.87672	0.954535	1.18029	1.33718	0.419194
gi|267985769	transcriptional regulator [Edwardsiella tarda EIB202]	1	40.41	0.275746	2439.52	5543.53	3818.57	128.175	2244.03	3332.73	0.0525412	0.404801	0.87277	0.443371	-1.17341
gi|267983812	gamma-glutamyl kinase [Edwardsiella tarda EIB202]	1	61.08	0.276483	3525.21	10494.5	3956.92	303.108	2902.65	5027.86	0.0859831	0.276588	1.27065	0.544407	-0.877244
gi|267985098	Mg-dependent DNase [Edwardsiella tarda EIB202]	1	68.69	0.277215	4468.27	2926.28	3075.57	1169.34	3074.04	3029.03	0.261697	1.05049	0.984867	0.765685	-0.385176
gi|267984948	hypothetical protein ETAE_1940 [Edwardsiella tarda EIB202]	1	18.77	0.277894	690984	1.10555e+06	737903	1.26873e+06	821091	1.13351e+06	1.83613	0.742701	1.53613	1.37165	0.455914
gi|267983177	proline dipeptidase [Edwardsiella tarda EIB202]	1	25.37	0.279	427.587	25054.4	7226.51	28345.4	14440	18469.8	66.2916	0.576348	2.55584	23.1413	4.5324
gi|267983046	tRNA guanosine-2-O-methyltransferase [Edwardsiella tarda EIB202]	1	28	0.280997	6884.91	17024.8	5733.12	7660.99	5308.33	3823.56	1.11272	0.3118	0.666925	0.697149	-0.520462
gi|267983958	putative molybdenum-pterin-binding protein [Edwardsiella tarda EIB202]	2	57.43	0.28523	194823	162305	227686	229224	193576	267646	1.17658	1.19267	1.17551	1.18158	0.240722
gi|267985912	hydrogenase expression/formation protein [Edwardsiella tarda EIB202]	3	117.61	0.285351	92659.8	106918	127367	117510	114269	149011	1.26819	1.06876	1.16993	1.16896	0.225226
gi|267984122	succinyl-diaminopimelate desuccinylase [Edwardsiella tarda EIB202]	1	19.93	0.287332	7940.23	5363.21	5015.9	5984.91	4113.7	4412.92	0.753745	0.767023	0.879787	0.800185	-0.321595
gi|124028592	flavodoxin [Edwardsiella tarda]	1	30.8	0.287405	23017.7	40896.3	17980.9	33863	8627.36	8697.49	1.47117	0.210957	0.483708	0.721946	-0.470037
gi|267983459	putative transporter protein [Edwardsiella tarda EIB202]	1	19.24	0.288203	112655	100450	135294	120333	125105	165590	1.06816	1.24545	1.22393	1.17918	0.237781
gi|267986191	putative Fe-S oxidoreductase [Edwardsiella tarda EIB202]	1	27.5	0.288473	12580.7	7831.15	12710.5	19696.2	9217.23	22119.3	1.56559	1.177	1.74024	1.49428	0.579447
gi|267983602	putative FKBP-type peptidyl-prolyl cis-trans isomerases 2 [Edwardsiella tarda EIB202]	1	53.87	0.288962	2004.48	5098.39	1211.91	232.933	578.047	3445.66	0.116206	0.113378	2.84316	1.02425	0.0345645
gi|267985096	PTS system, glucose-specific IIBC subunit [Edwardsiella tarda EIB202]	1	15.13	0.293885	7499.43	5227.35	4827.89	13080	7166.9	5650.2	1.74413	1.37104	1.17033	1.4285	0.514498
gi|267986459	glycerol-3-phosphate dehydrogenase [Edwardsiella tarda EIB202]	1	41.21	0.296012	12421.9	22250.5	12296.5	1.96843	9896.56	7349.86	0.000158465	0.444779	0.597719	0.347552	-1.5247
gi|267986375	transcriptional regulator [Edwardsiella tarda EIB202]	1	25.82	0.302494	6237.94	5254.18	6981.68	4008.16	16910.1	24346.3	0.642545	3.21841	3.48717	2.44937	1.29241
gi|267985088	OMP decarboxylase; OMPDCase; OMPdecase [Edwardsiella tarda EIB202]	1	22.62	0.304357	6973.02	5381.8	6267.36	2101.08	5906.79	5611.17	0.301316	1.09755	0.895302	0.764722	-0.386992
gi|267983683	bifunctional aconitate hydratase 2/2-methylisocitrate dehydratase [Edwardsiella tarda EIB202]	4	250.33	0.314542	332849	332494	326174	323067	347617	357816	0.970611	1.04548	1.09701	1.0377	0.0533899
gi|267985717	phosphopyruvate hydratase [Edwardsiella tarda EIB202]	18	1110.34	0.318977	1.37285e+07	1.25531e+07	1.49015e+07	1.17299e+07	1.11451e+07	1.43593e+07	0.854418	0.887839	0.963616	0.901958	-0.148868
gi|267984779	D-lactate dehydrogenase [Edwardsiella tarda EIB202]	1	48.82	0.323401	42479.8	46777.2	46156.9	58101.1	40533.8	60689.6	1.36774	0.866531	1.31485	1.18304	0.242499
gi|267984826	hypothetical protein ETAE_1818 [Edwardsiella tarda EIB202]	2	75.39	0.323671	137280	112086	109234	125824	122072	157985	0.916549	1.08909	1.4463	1.15065	0.202444
gi|267985452	N5-glutamine S-adenosyl-L-methionine-dependent methyltransferase [Edwardsiella tarda EIB202]	2	53.78	0.324291	238533	329875	336648	308538	356145	365296	1.29348	1.07964	1.0851	1.15274	0.205066
gi|267984708	electron transport complex protein [Edwardsiella tarda EIB202]	2	63.82	0.327118	169838	89794.1	162280	131249	196497	235592	0.77279	2.18831	1.45176	1.47095	0.556751
gi|267983528	UDP-N-acetylglucosamine enolpyruvyl transferase [Edwardsiella tarda EIB202]	3	82.87	0.33039	276682	271891	300330	253059	407065	354303	0.914622	1.49716	1.17971	1.19717	0.259622
gi|267983078	conserved YicC domain protein [Edwardsiella tarda EIB202]	1	118.46	0.331682	155023	101048	140485	113889	188325	235125	0.734657	1.86371	1.67367	1.42401	0.509959
gi|267985859	gamma-glutamylcysteine synthetase [Edwardsiella tarda EIB202]	1	44.79	0.33211	35985.3	38499.5	29726	35673.2	20705.3	30753.8	0.991327	0.537807	1.03458	0.85457	-0.226729
gi|267985387	NADH:ubiquinone oxidoreductase, NADH-binding (51 kD) subunit [Edwardsiella tarda EIB202]	4	85.42	0.33311	3.82246e+06	3.67067e+06	3.16495e+06	4.16181e+06	3.42054e+06	4.15295e+06	1.08878	0.931856	1.31217	1.11093	0.151774
gi|267985791	inositol-5-monophosphate dehydrogenase [Edwardsiella tarda EIB202]	3	145.67	0.334713	722469	755449	715763	893134	686436	829152	1.23622	0.908646	1.15842	1.1011	0.138939
gi|304557988	SSU ribosomal protein [Edwardsiella tarda FL6-60]	1	258.05	0.335351	51944.4	62465.9	59170	66856.8	108693	53634.6	1.28709	1.74004	0.90645	1.31119	0.390877
gi|267983297	conserved hypothetical protein [Edwardsiella tarda EIB202]	1	28.27	0.336385	19980.7	26792.5	28060.7	28538.5	36238.1	24313.9	1.4283	1.35255	0.866475	1.21577	0.281875
gi|267985951	Z-ring-associated protein [Edwardsiella tarda EIB202]	1	29.1	0.340368	63264.1	54917	82036.7	80280.1	64802.3	89346.3	1.26897	1.18	1.0891	1.17936	0.238002
gi|451316672	tRNA (mo5U34)-methyltransferase [Edwardsiella tarda ATCC 15947 = NBRC 105688]	1	32.71	0.341432	612177	697141	598865	732218	972423	588645	1.19609	1.39487	0.982935	1.1913	0.252536
gi|267983373	FtsH protease regulator HflC [Edwardsiella tarda EIB202]	5	176.36	0.344534	448369	371330	444162	427647	432311	628300	0.953784	1.16422	1.41458	1.17753	0.235761
gi|267983810	fermentation/respiration switch protein [Edwardsiella tarda EIB202]	1	27.37	0.351455	171043	363284	226488	579866	275386	258264	3.39018	0.758046	1.1403	1.76284	0.817904
gi|291090261	hypothetical protein EDWATA_02163 [Edwardsiella tarda ATCC 23685]	1	20.53	0.360286	390882	391248	367619	310404	435123	258255	0.79411	1.11214	0.702507	0.869586	-0.201599
gi|267984860	murein lipoprotein [Edwardsiella tarda EIB202]	4	296.33	0.361397	7.59096e+06	4.44285e+06	5.22036e+06	7.52282e+06	5.44215e+06	7.90752e+06	0.991024	1.22492	1.51475	1.24356	0.314481
gi|267985611	phosphoglucomutase, alpha-D-glucose phosphate-specific [Edwardsiella tarda EIB202]	3	97.38	0.361838	301593	275788	329177	286051	341963	373937	0.948464	1.23995	1.13597	1.10813	0.148125
gi|291091491	hypothetical protein EDWATA_00904 [Edwardsiella tarda ATCC 23685]	1	24.1	0.367011	231218	422227	305407	567983	393583	293302	2.45649	0.932158	0.960367	1.44967	0.535725
gi|61743025	EseC [Edwardsiella tarda]	2	122.86	0.367698	89554.2	59460.5	94604.1	37704	109214	38374.7	0.421019	1.83675	0.405634	0.887802	-0.17169
gi|267985210	cysteine/glutathione ABC transporter [Edwardsiella tarda EIB202]	1	30.5	0.369925	4085.19	3245.68	6525.57	281.6	3872.62	4724.8	0.0689319	1.19316	0.724044	0.662046	-0.594997
gi|267983418	dihydropteroate synthase [Edwardsiella tarda EIB202]	1	19.5	0.373133	3713.81	3164.77	3632.11	1202.84	4098.3	2869.78	0.323884	1.29497	0.790115	0.802991	-0.316545
gi|291088413	outer membrane-specific lipoprotein transporter subunit LolC family protein, partial [Edwardsiella tarda ATCC 23685]	1	21.11	0.378645	24442.4	62021.7	42867.1	95160.4	70480.5	33137.1	3.89325	1.13638	0.773019	1.93422	0.95175
gi|53147448	AHL-synthase [Edwardsiella tarda]	3	93.19	0.379829	198347	137140	180509	104608	125281	196630	0.527397	0.913523	1.08931	0.84341	-0.245694
gi|267985960	fructose-bisphosphate aldolase [Edwardsiella tarda EIB202]	11	399.78	0.381097	5.04227e+06	4.23099e+06	5.01039e+06	4.36882e+06	4.68158e+06	4.35033e+06	0.866439	1.1065	0.868262	0.947066	-0.0784626
gi|267985367	hypothetical protein ETAE_2361 [Edwardsiella tarda EIB202]	2	72.84	0.382756	204294	228591	167277	183693	157866	194625	0.89916	0.690604	1.16349	0.917751	-0.123826
gi|267986434	ribosomal protein L31 [Edwardsiella tarda EIB202]	2	48.65	0.383807	4.65779e+06	4.357e+06	5.27827e+06	4.71259e+06	3.75757e+06	4.62271e+06	1.01177	0.862422	0.875799	0.916662	-0.125538
gi|267985370	hydrogenase 2 large subunit [Edwardsiella tarda EIB202]	2	59.5	0.386578	88865.6	54259.4	88836.1	70979.7	98005.8	116786	0.798731	1.80624	1.31463	1.30653	0.385745
gi|267986369	glutathione-disulfide reductase [Edwardsiella tarda EIB202]	1	24.81	0.388593	68579.3	68582.5	83712.4	62264.5	49615.9	80988.5	0.90792	0.723449	0.967462	0.866277	-0.2071
gi|267985876	DNA mismatch repair protein [Edwardsiella tarda EIB202]	1	49.05	0.388967	4533.69	5732.16	7629.18	9528.8	4165.44	19621.5	2.10178	0.726678	2.57189	1.80012	0.848091
gi|61743038	EsaJ [Edwardsiella tarda]	4	106.08	0.396818	244535	311879	234096	282966	165050	228847	1.15716	0.529212	0.977578	0.887985	-0.171394
gi|267985636	putative Mg2+ and Co2+ transporter CorC [Edwardsiella tarda EIB202]	1	52.7	0.398037	4761.01	8153.28	3797.45	121144	5863.16	4462.09	25.445	0.719116	1.17502	9.11303	3.18793
gi|25989448	catalase precursor [Edwardsiella tarda]	3	104.47	0.404248	173433	157952	197754	171973	236128	184554	0.991581	1.49494	0.933251	1.13992	0.188936
gi|267985931	ssDNA exonuclease RecJ [Edwardsiella tarda EIB202]	1	20.7	0.40466	27320.4	24517.5	34345.2	29021.7	28866.7	45353.2	1.06227	1.17739	1.32051	1.18673	0.246987
gi|304558201	ATP-dependent DNA helicase [Edwardsiella tarda FL6-60]	1	23	0.404773	150088	159616	186384	182433	213272	156246	1.21551	1.33616	0.838301	1.12999	0.176309
gi|291090185	putative permease [Edwardsiella tarda ATCC 23685]	1	19.62	0.406079	9887.5	20970	8412.7	147139	12394	11281.8	14.8814	0.591036	1.34104	5.60448	2.48658
gi|451315770	8-amino-7-oxononanoate synthase [Edwardsiella tarda ATCC 15947 = NBRC 105688]	1	41.92	0.406116	73961.5	49497.2	72332.3	53119.6	48586.4	65952.9	0.718206	0.9816	0.911805	0.870537	-0.200023
gi|267985213	ATP-dependent Clp protease ATP-binding subunit [Edwardsiella tarda EIB202]	2	46.75	0.407833	14557.4	10376.8	15661.4	5168.56	11107.4	15601.4	0.355047	1.0704	0.996171	0.807207	-0.308989
gi|267985073	transcription-repair coupling factor (superfamily II helicase) [Edwardsiella tarda EIB202]	1	20.03	0.408419	2758.78	2311.57	2480.63	235.882	2511.19	2831.45	0.0855021	1.08635	1.14142	0.771093	-0.375023
gi|267986201	peptide deformylase [Edwardsiella tarda EIB202]	1	50.57	0.413764	29227.4	13721.8	24153.5	21628.6	15823.2	13782.5	0.740012	1.15314	0.570623	0.821258	-0.284092
gi|267985301	transcriptional regulator [Edwardsiella tarda EIB202]	1	50.24	0.414383	1176.26	7610.88	2106.47	1552.88	1961.39	1332	1.32018	0.257709	0.632338	0.736742	-0.440769
gi|267985060	hypothetical protein ETAE_2054 [Edwardsiella tarda EIB202]	2	29.27	0.414696	3.35469e+06	2.32775e+06	1.84137e+06	2.87213e+06	2.56203e+06	3.26306e+06	0.856153	1.10065	1.77209	1.24296	0.313782
gi|267985120	hydro-lyase, Fe-S type, tartrate/fumarate subfamily, beta subunit [Edwardsiella tarda EIB202]	3	64.39	0.418005	120457	244433	159577	238908	177841	202077	1.98335	0.727565	1.26633	1.32575	0.40681
gi|267984035	adenine phosphoribosyltransferase [Edwardsiella tarda EIB202]	1	26.32	0.425311	245250	240251	279922	204927	272175	229440	0.835586	1.13288	0.819657	0.929375	-0.105668
gi|267984199	lysine transporter [Edwardsiella tarda EIB202]	1	24.8	0.427116	60.0704	96.3747	0.0109102	7060.44	16.1453	23.9836	117.536	0.167527	2198.28	771.996	9.59245
gi|267984253	putative outer membrane porin F protein [Edwardsiella tarda EIB202]	1	149.1	0.429967	26990.4	55847.1	20815.5	34649.5	21708.8	15491.9	1.28377	0.388718	0.744249	0.805579	-0.311901
gi|267983487	fused heptose 7-phosphate kinase/heptose 1-phosphate adenyltransferase [Edwardsiella tarda EIB202]	2	40.8	0.430612	33739.7	33230.1	40695.1	34156.5	37620.7	50691.5	1.01235	1.13213	1.24564	1.13004	0.176375
gi|267985164	cell division protein [Edwardsiella tarda EIB202]	2	145.99	0.433657	115698	106542	99818.3	94538.6	68646.7	121489	0.817119	0.644315	1.21711	0.892847	-0.163516
gi|267985727	GTP-binding protein [Edwardsiella tarda EIB202]	1	54.08	0.434282	75594.3	55140.7	95773.1	36565.3	67580.9	77651.6	0.483705	1.22561	0.810787	0.840033	-0.251482
gi|267986368	hypothetical protein ETAE_3366 [Edwardsiella tarda EIB202]	1	39.38	0.434738	5121.95	3253.95	4065.48	0	3708.7	10026.3	0	1.13975	2.46621	1.20199	0.265424
gi|291091653	succinate-semialdehyde dehydrogenase [Edwardsiella tarda ATCC 23685]	1	50.44	0.439599	110489	63433	93272	65807.9	48226.3	102148	0.595606	0.760272	1.09516	0.817014	-0.291567
gi|267985384	formate hydrogenlyase subunit 6/NADH:ubiquinone oxidoreductase 23 kD subunit (chain I) [Edwardsiella tarda EIB202]	1	20.78	0.440322	353074	229099	366830	211356	200395	370651	0.598617	0.874708	1.01042	0.827913	-0.272448
gi|267983048	DNA-directed RNA polymerase, subunit omega [Edwardsiella tarda EIB202]	6	204.2	0.440701	1.49295e+06	1.88559e+06	1.47793e+06	1.94569e+06	1.60654e+06	1.70942e+06	1.30326	0.852008	1.15663	1.10396	0.142694
gi|158512120	EvpM [Edwardsiella tarda]	2	97.17	0.450593	74881.9	67174.2	84484.4	39066.6	67647.7	86957	0.521709	1.00705	1.02927	0.852675	-0.229933
gi|267984200	methionyl-tRNA synthetase [Edwardsiella tarda EIB202]	2	227.1	0.450985	36567.7	38323.9	29885.8	16580.2	27112.7	44510	0.45341	0.707461	1.48933	0.883401	-0.178859
gi|267983769	acetyl-CoA carboxylase alpha subunit [Edwardsiella tarda EIB202]	2	81.07	0.453135	170560	205512	204660	260382	255170	162857	1.52663	1.24163	0.795744	1.188	0.248537
gi|267985186	hypothetical protein ETAE_2180 [Edwardsiella tarda EIB202]	3	102.38	0.456763	60939.5	65386.5	69633.2	71188.1	59450.9	88334.5	1.16818	0.909223	1.26857	1.11532	0.157461
gi|267986346	aspartate-semialdehyde dehydrogenase [Edwardsiella tarda EIB202]	2	52.42	0.467744	3892.63	11170.3	6286.21	371300	3020.38	8776.96	95.3852	0.270395	1.39622	32.3506	5.01572
gi|267986125	hypothetical protein ETAE_3123 [Edwardsiella tarda EIB202]	1	22.93	0.470218	97742.9	90854.1	95721.9	89716.8	72851.4	102184	0.917886	0.801851	1.06751	0.929082	-0.106123
gi|291090901	hypothetical protein EDWATA_01522 [Edwardsiella tarda ATCC 23685]	3	48.96	0.474044	877854	960624	794496	1.07772e+06	725370	1.33318e+06	1.22767	0.755103	1.67803	1.22027	0.287197
gi|312192340	transposase [Edwardsiella tarda]	2	33.48	0.474836	234297	321060	306817	41023	347896	308800	0.175089	1.08358	1.00646	0.755046	-0.405364
gi|267986536	F0F1-type ATP synthase, epsilon subunit [Edwardsiella tarda EIB202]	1	28.05	0.475307	402160	384645	452906	322441	368763	453725	0.801772	0.958711	1.00181	0.920764	-0.119097
gi|267983209	outer membrane protein [Edwardsiella tarda EIB202]	8	346.9	0.478284	1.04901e+06	1.10159e+06	1.07037e+06	918678	1.31792e+06	1.38681e+06	0.875758	1.19638	1.29563	1.12259	0.16683
gi|267983761	conserved outer membrane protein [Edwardsiella tarda EIB202]	1	198.45	0.481633	14796	18899.6	17133.9	26174.2	13210.1	3410.79	1.76901	0.698962	0.199066	0.889011	-0.169727
gi|267985803	outer membrane protein assembly complex subunit [Edwardsiella tarda EIB202]	4	118.81	0.485643	1.53016e+06	1.29334e+06	1.42462e+06	1.34162e+06	1.48068e+06	1.75606e+06	0.876787	1.14485	1.23265	1.08476	0.117379
gi|291088694	hydrolase, alpha/beta domain protein [Edwardsiella tarda ATCC 23685]	1	15.23	0.486265	163932	175738	172727	156444	186648	206737	0.954325	1.06208	1.1969	1.0711	0.0990959
gi|267984569	mannose-specific PTS system protein IID [Edwardsiella tarda EIB202]	2	79.78	0.489495	268925	197021	244165	236709	261739	260906	0.880205	1.32849	1.06856	1.09242	0.127526
gi|291091782	hypothetical protein EDWATA_00610 [Edwardsiella tarda ATCC 23685]	1	21.59	0.489836	732486	383358	589238	314025	424626	649665	0.428712	1.10765	1.10255	0.879637	-0.18502
gi|291090305	peptidase, S41 family [Edwardsiella tarda ATCC 23685]	5	165.38	0.490136	442093	623411	558806	648695	705144	479242	1.46733	1.13111	0.857618	1.15202	0.204163
gi|267984462	6-phosphogluconolactonase [Edwardsiella tarda EIB202]	2	71.41	0.491805	7115	9598.86	7132.68	258.282	9130.68	12280.3	0.0363011	0.951225	1.72169	0.903073	-0.147086
gi|226935014	SerC [Edwardsiella tarda]	1	33.15	0.496022	66836.1	38346.7	55752.8	38026.8	44491.4	54614.2	0.568956	1.16024	0.979578	0.902925	-0.147322
gi|55981975	EseD [Edwardsiella tarda]	2	96.64	0.496472	286406	212862	271442	225136	260001	224177	0.786072	1.22145	0.825876	0.944466	-0.082429
gi|267985712	putative thioredoxin [Edwardsiella tarda EIB202]	1	26.21	0.499177	3778.79	35358.1	6310.03	3981.22	7993.44	5504.79	1.05357	0.226071	0.872387	0.717343	-0.479265
gi|291090089	hypothetical protein EDWATA_02339 [Edwardsiella tarda ATCC 23685]	1	34.93	0.501772	126029	87736	108745	94884	118606	71941	0.752872	1.35185	0.661559	0.922092	-0.117017
gi|40287638	EvpC [Edwardsiella tarda]	1	239.32	0.503773	876654	1.05944e+06	1.10799e+06	1.08368e+06	832298	903514	1.23616	0.785604	0.815455	0.945739	-0.0804853
gi|291091173	acetyltransferase, GNAT family [Edwardsiella tarda ATCC 23685]	1	36.73	0.515182	199275	319243	202436	48596.1	283214	261842	0.243864	0.887142	1.29346	0.808155	-0.307297
gi|228204742	RNA polymerase sigma factor [Edwardsiella tarda]	1	25.39	0.51981	10019	10673.8	7270.71	8876.48	12352	2373.12	0.885966	1.15723	0.326395	0.789862	-0.340327
gi|267983076	hypothetical protein ETAE_0058 [Edwardsiella tarda EIB202]	1	17.72	0.521881	17108.8	8290.16	20257.6	13644.4	21138.4	18874.3	0.797506	2.54982	0.931712	1.42635	0.512323
gi|267983102	2-amino-3-ketobutyrate coenzyme A ligase [Edwardsiella tarda EIB202]	2	62.85	0.535882	14549.7	32036.9	15831	21308.2	29094.1	20708.7	1.46451	0.908146	1.30811	1.22692	0.295041
gi|267984855	nicotinate-nucleotide--dimethylbenzimidazole [Edwardsiella tarda EIB202]	1	22.12	0.540121	468837	391452	517629	459814	332071	470584	0.980754	0.848306	0.909115	0.912725	-0.131748
gi|267983715	hypothetical protein ETAE_0697 [Edwardsiella tarda EIB202]	1	17.47	0.541716	7403.93	8702.62	5032.93	11759.4	6655.81	6791.96	1.58827	0.764805	1.34951	1.23419	0.303569
gi|267985644	leucyl-tRNA synthetase [Edwardsiella tarda EIB202]	1	405.93	0.561138	149066	230338	142805	237292	179914	164292	1.59186	0.781088	1.15046	1.17447	0.232009
gi|267986503	GTPase [Edwardsiella tarda EIB202]	2	112.29	0.561691	184431	187949	229010	148807	207400	202120	0.806843	1.10349	0.88258	0.930972	-0.10319
gi|291089363	Ferric uptake regulation protein [Edwardsiella tarda ATCC 23685]	2	76.52	0.561694	468663	612086	678203	432634	633562	528257	0.923124	1.03509	0.778907	0.912373	-0.132305
gi|291089671	molybdenum cofactor biosynthesis protein A [Edwardsiella tarda ATCC 23685]	1	22.09	0.562275	10818.5	4137.51	8048.98	3674.26	15089.2	20144	0.339629	3.64691	2.50267	2.16307	1.11308
gi|267985804	hypothetical protein ETAE_2800 [Edwardsiella tarda EIB202]	1	49.87	0.571812	223.769	680.77	267.539	47693.3	601.515	57.0272	213.136	0.88358	0.213155	71.4108	6.15807
gi|267985656	lipoate synthase [Edwardsiella tarda EIB202]	1	27.44	0.593482	75497.2	73233.8	65051.7	62573.1	42700.4	91234.9	0.828814	0.58307	1.4025	0.938127	-0.0921446
gi|267985090	hypothetical protein ETAE_2084 [Edwardsiella tarda EIB202]	1	74.65	0.596889	101446	89241	113114	127241	61438.6	281841	1.25427	0.688457	2.49166	1.47813	0.563774
gi|267986335	hypothetical protein ETAE_3333 [Edwardsiella tarda EIB202]	1	24.55	0.598942	7122.25	7103.32	4568.22	1922.04	7856.98	6829.93	0.269864	1.1061	1.4951	0.95702	-0.0633784
gi|267985048	IS903 transposase [Edwardsiella tarda EIB202]	1	21.61	0.605956	141783	207837	138144	210720	138190	190073	1.48622	0.664897	1.37591	1.17567	0.233488
gi|267983997	exonuclease VII small subunit [Edwardsiella tarda EIB202]	2	67.09	0.615269	12061.1	12907.7	6362.05	5797.91	12192.3	8430.84	0.480713	0.944574	1.32518	0.916821	-0.125288
gi|267985107	3-oxoacyl-(acyl carrier protein) synthase III [Edwardsiella tarda EIB202]	1	78.16	0.626446	136928	153238	158073	102137	110805	205454	0.745921	0.723089	1.29974	0.922917	-0.115728
gi|267983574	phosphatidylserine synthase [Edwardsiella tarda EIB202]	1	32.38	0.636221	10348.3	15344.2	7371.82	1978.47	13157	15519	0.191187	0.857457	2.10517	1.05127	0.0721363
gi|267984273	putative RNA methylase [Edwardsiella tarda EIB202]	2	89.18	0.637176	1.04863e+06	790479	911176	886824	1.29329e+06	839124	0.845701	1.63608	0.920924	1.13424	0.181721
gi|281181718	putative UDP-N-acetylglucosamine pyrophosphorylase [Edwardsiella tarda]	1	16.5	0.638953	22838.2	13886.7	23347.1	15001.6	21486	36904.9	0.656866	1.54723	1.5807	1.2616	0.335255
gi|267986244	FK-506 binding protein [Edwardsiella tarda EIB202]	2	46.67	0.641652	7865.59	61115.3	15555.2	20729.2	13259.3	10435.6	2.63543	0.216955	0.670877	1.17442	0.231948
gi|267983112	ketol-acid reductoisomerase [Edwardsiella tarda EIB202]	3	90.14	0.649784	180718	182697	225384	213983	186782	210560	1.18407	1.02236	0.934228	1.04689	0.0661063
gi|451314305	multidrug resistance protein MdtA [Edwardsiella tarda ATCC 15947 = NBRC 105688]	1	17.91	0.650439	73906.7	50550	93480.7	51005.2	57977.8	83895.4	0.69013	1.14694	0.897462	0.91151	-0.13367
gi|267985790	GMP synthase, large subunit [Edwardsiella tarda EIB202]	4	141.46	0.651121	326459	323390	326051	286079	358369	381671	0.876309	1.10817	1.17059	1.05169	0.0727048
gi|267983795	nitrogen regulatory protein P-II.1 [Edwardsiella tarda EIB202]	1	32.79	0.655698	98243.6	93152.4	116418	107448	143310	87068.9	1.09369	1.53845	0.747899	1.12668	0.172078
gi|267983108	branched-chain amino acid aminotransferase [Edwardsiella tarda EIB202]	1	39.82	0.656751	2976.79	12678.4	3044.09	8861.15	4130.11	992.461	2.97674	0.325759	0.326028	1.20951	0.274423
gi|267985051	two-component transcriptional regulator, LuxR family [Edwardsiella tarda EIB202]	1	40.65	0.659505	6004.5	8489.74	6979.59	3497.26	14923.9	3333.36	0.582439	1.75787	0.477586	0.939299	-0.0903434
gi|267983688	hypoxanthine-guanine phosphoribosyltransferase [Edwardsiella tarda EIB202]	2	65.29	0.660213	21033.7	14544.4	21135.7	5996.8	19463.7	27957	0.285104	1.33823	1.32273	0.982021	-0.0261736
gi|291092164	GTP-binding protein HflX [Edwardsiella tarda ATCC 23685]	1	16.21	0.66293	30333.4	49211.5	28776.2	40919.3	34394.5	39259.2	1.34899	0.698912	1.3643	1.1374	0.185737
gi|55981976	EseE [Edwardsiella tarda]	2	40.5	0.675119	51918.3	60603.4	67353	54054.8	59524.5	79399.2	1.04115	0.982197	1.17885	1.0674	0.0941011
gi|267985562	putative hydrolase [Edwardsiella tarda EIB202]	1	54.13	0.675245	9666.93	24270.3	7639.09	63457.5	4130.89	1354.97	6.56439	0.170204	0.177373	2.30399	1.20413
gi|291091579	pseudouridine synthase, RluA family [Edwardsiella tarda ATCC 23685]	1	16.01	0.677478	733587	685891	788236	728429	601803	798920	0.992969	0.877403	1.01355	0.961309	-0.0569277
gi|267985729	signal peptidase I [Edwardsiella tarda EIB202]	2	124.83	0.679229	297250	325827	333340	321287	302268	315396	1.08086	0.927696	0.946167	0.984909	-0.021937
gi|267983612	carbamoylphosphate synthase large subunit [Edwardsiella tarda EIB202]	1	20.47	0.680583	69005.9	36142.9	74562.1	67025.1	47824.3	84499.1	0.971295	1.3232	1.13327	1.14259	0.192307
gi|267983189	transcription antiterminator [Edwardsiella tarda EIB202]	4	247.62	0.685263	453939	555131	608776	457605	567144	514182	1.00808	1.02164	0.844617	0.958111	-0.0617346
gi|267984279	putative Lon protease [Edwardsiella tarda EIB202]	1	19.58	0.687742	2947.77	5072.13	2838.45	350.541	6538.75	5320.5	0.118917	1.28915	1.87444	1.09417	0.129837
gi|267983489	conserved hypothetical protein [Edwardsiella tarda EIB202]	2	54.78	0.692273	88362.6	112447	102374	98422	113128	77201.9	1.11384	1.00605	0.754114	0.958003	-0.0618985
gi|267985929	protein chain release factor B [Edwardsiella tarda EIB202]	2	51.59	0.693356	69792.8	74320.6	79846.6	86846.9	47239.4	78967.7	1.24435	0.635617	0.988993	0.956321	-0.0644335
gi|267985188	formate acetyltransferase 1 [Edwardsiella tarda EIB202]	2	807.88	0.694096	1.38155e+06	1.19001e+06	1.36546e+06	1.53883e+06	1.07325e+06	1.16909e+06	1.11385	0.901884	0.856184	0.957306	-0.0629486
gi|267985782	glutamate-1-semialdehyde aminotransferase [Edwardsiella tarda EIB202]	4	215.17	0.704337	730134	785885	816902	614514	736071	900207	0.841646	0.936614	1.10198	0.960079	-0.0587747
gi|267985166	chromosome segregation and condensation protein [Edwardsiella tarda EIB202]	1	44.69	0.706639	3952.28	7093.23	4667.05	3252.63	6471.38	4512.06	0.822976	0.912332	0.96679	0.900699	-0.150882
gi|267985403	acetate kinase [Edwardsiella tarda EIB202]	7	248.18	0.710327	1.95235e+06	1.7129e+06	2.19699e+06	1.67577e+06	1.61609e+06	2.30996e+06	0.858336	0.943483	1.05142	0.951079	-0.0723636
gi|267985741	heat shock protein [Edwardsiella tarda EIB202]	4	151.31	0.711412	302890	468823	396643	448151	403047	368178	1.47958	0.859701	0.928236	1.08917	0.123233
gi|267983174	peptidase E [Edwardsiella tarda EIB202]	2	66	0.712599	164058	158457	136707	143464	144320	197944	0.874471	0.910788	1.44794	1.07773	0.108001
gi|267983480	putative signal transduction protein [Edwardsiella tarda EIB202]	1	22.12	0.729257	3490.63	5736.27	2692.53	1303.17	6087.78	3858.4	0.373334	1.06128	1.433	0.955871	-0.0651124
gi|74474895	antigenic protein Et 28 [Edwardsiella tarda]	3	162.06	0.732958	42062.1	42538.3	35153.8	16569.9	40189	61482.3	0.393939	0.944772	1.74895	1.02922	0.0415524
gi|267985063	putative transcriptional regulator [Edwardsiella tarda EIB202]	1	17.83	0.744771	67327	38273.6	63109.3	44709.3	39199	71130.4	0.664062	1.02418	1.1271	0.938447	-0.0916535
gi|291091937	phage tail tape measure protein, TP901 family [Edwardsiella tarda ATCC 23685]	2	46.74	0.747547	1.15628e+06	931122	1.15732e+06	929258	1.18322e+06	1.28458e+06	0.803659	1.27075	1.10996	1.06145	0.0860427
gi|267985911	hydrogenase isoenzyme formation protein [Edwardsiella tarda EIB202]	1	27.11	0.750452	14994.4	7787.39	15929.4	5213.28	14137.3	16329.7	0.347683	1.81541	1.02513	1.06274	0.0877929
gi|267985810	nucleoside diphosphate kinase [Edwardsiella tarda EIB202]	1	23.1	0.757253	68803.3	100872	78081.9	92732.2	115163	62575.4	1.34779	1.14167	0.801408	1.09695	0.133503
gi|291089455	D-tagatose-bisphosphate aldolase, class II, non-catalytic subunit [Edwardsiella tarda ATCC 23685]	1	15.09	0.769466	60191.1	50406.9	61861.4	46454	65198.6	71001.1	0.771775	1.29345	1.14774	1.07099	0.098943
gi|267983647	S-adenosyl-methyltransferase MraW [Edwardsiella tarda EIB202]	1	20.59	0.771147	11289.5	13039.8	14659.7	10163.9	11373.7	24352.5	0.900305	0.872233	1.66118	1.14457	0.194809
gi|267984564	DNA topoisomerase I [Edwardsiella tarda EIB202]	2	74.41	0.78557	51027.1	44273.8	52196.3	30127.6	59566.1	86312.5	0.590423	1.3454	1.65361	1.19648	0.258796
gi|267983754	translation elongation factor Ts [Edwardsiella tarda EIB202]	3	533.07	0.801293	1.90583e+06	1.38722e+06	1.96629e+06	1.70617e+06	1.57805e+06	2.17469e+06	0.89524	1.13756	1.10599	1.04626	0.0652434
gi|267985648	hypothetical protein ETAE_2642 [Edwardsiella tarda EIB202]	1	22.49	0.809913	1484.23	360.968	611.209	80.1693	907.963	1999.42	0.0540142	2.51535	3.27125	1.94687	0.961159
gi|267985205	cell division protein [Edwardsiella tarda EIB202]	4	109.12	0.810794	1.83211e+06	1.30123e+06	1.74795e+06	1.26456e+06	1.70779e+06	2.2449e+06	0.690223	1.31244	1.28431	1.09566	0.131795
gi|158512118	EvpK [Edwardsiella tarda]	4	137.49	0.813077	35001.6	60040.3	36243.7	68237.4	33882.8	40510.7	1.94955	0.564334	1.11773	1.21054	0.275648
gi|256599595	Chain A, Structure Of A Type Six Secretion System Protein	1	217.31	0.813963	0	511.483	290.576	135394	28.1589	0	#DIV/0!	0.0550535	0	#DIV/0!	#DIV/0!
gi|267984587	serine transporter [Edwardsiella tarda EIB202]	1	20.54	0.820309	16207.8	29728	29613.8	35533.7	25520.9	19141	2.19239	0.858479	0.646356	1.23241	0.301481
gi|267985464	heme exporter protein D [Edwardsiella tarda EIB202]	1	23.23	0.823248	8225.25	8707.96	7969.71	9459.36	6526.99	8524.53	1.15004	0.749542	1.06962	0.989733	-0.0148892
gi|267983995	1-deoxy-D-xylulose-5-phosphate synthase [Edwardsiella tarda EIB202]	1	22.66	0.823437	12740.3	10396.7	13821	7718.85	10607.9	18456	0.60586	1.02032	1.33536	0.98718	-0.0186155
gi|291090603	hypothetical protein EDWATA_01826 [Edwardsiella tarda ATCC 23685]	1	21.07	0.828018	5648.33	7373.49	6353.43	3252.8	8057.7	8118.8	0.575887	1.09279	1.27786	0.98218	-0.0259403
gi|267986462	rhodanese domain protein [Edwardsiella tarda EIB202]	2	79.44	0.830895	308605	234864	322932	236918	233150	373682	0.767709	0.992703	1.15715	0.972522	-0.0401971
gi|267983559	putative ABC transporter ATP-binding protein [Edwardsiella tarda EIB202]	5	251.64	0.834504	264076	242413	257098	245784	201511	306005	0.930732	0.831269	1.19023	0.984076	-0.0231588
gi|267986219	30S ribosomal protein S14 [Edwardsiella tarda EIB202]	4	124.93	0.841103	2.01156e+06	1.23364e+06	2.22852e+06	2.03809e+06	1.33676e+06	2.38506e+06	1.01319	1.08359	1.07024	1.05567	0.0781637
gi|267985592	succinate dehydrogenase catalytic subunit [Edwardsiella tarda EIB202]	3	75.15	0.842905	53168.8	65956.7	61055.5	61858	47352.8	67565.5	1.16343	0.717938	1.10662	0.995996	-0.00578832
gi|267983618	dimethyladenosine transferase (rRNA methylation) [Edwardsiella tarda EIB202]	1	46.81	0.849271	79722.6	75323.6	85204.8	82305.7	90104.9	72153.4	1.0324	1.19624	0.846823	1.02515	0.0358407
gi|291088703	1,4-alpha-glucan branching enzyme [Edwardsiella tarda ATCC 23685]	1	80.17	0.854819	137.868	957.932	156.563	16537.6	405.308	0	119.953	0.423107	0	40.1254	5.32644
gi|267985588	succinyl-CoA synthetase subunit beta [Edwardsiella tarda EIB202]	2	98.03	0.860338	64464.2	85475.8	85361.4	66124.7	112571	70409.4	1.02576	1.31699	0.824839	1.05586	0.0784229
gi|291089905	flagellar hook-length control protein [Edwardsiella tarda ATCC 23685]	1	17.5	0.869745	3758.26	14669.1	4263.47	13479	3615.88	3480.59	3.58649	0.246496	0.816375	1.54979	0.632071
gi|267984138	malic enzyme [Edwardsiella tarda EIB202]	1	16.89	0.871889	1675.12	5438.69	2114.68	7938.15	1028.84	3372.48	4.73885	0.18917	1.5948	2.17427	1.12053
gi|267984182	exonuclease I [Edwardsiella tarda EIB202]	3	89.69	0.878282	8.51347e+06	1.18305e+07	6.81117e+06	9.98258e+06	6.34668e+06	9.73414e+06	1.17256	0.536466	1.42914	1.04606	0.0649621
gi|267984937	putative cystathionine gamma-synthase [Edwardsiella tarda EIB202]	1	64.09	0.878753	81534.5	41772	73645.3	45472.1	67707	94111.6	0.557704	1.62087	1.2779	1.15216	0.204341
gi|291088665	ABC transporter, substrate-binding protein, family 5 [Edwardsiella tarda ATCC 23685]	1	20.14	0.887699	19620.5	11638.2	12788.1	11816.4	12455	22305.2	0.602249	1.07018	1.74422	1.13888	0.187622
gi|267983165	ubiquinone/menaquinone biosynthesis methyltransferase [Edwardsiella tarda EIB202]	1	15.16	0.900232	36071.8	37949.8	47051.1	51976.2	31209.6	37084.6	1.44091	0.822393	0.788178	1.01716	0.0245466
gi|267986448	ferredoxin-NADP reductase [Edwardsiella tarda EIB202]	1	17.58	0.906092	212225	296515	196957	231396	300779	164171	1.09033	1.01438	0.833538	0.979418	-0.030004
gi|267985837	hypothetical protein ETAE_2833 [Edwardsiella tarda EIB202]	1	25.24	0.912244	6538.79	11465.7	8947.84	6508.95	30937.4	2563.3	0.995437	2.69826	0.286471	1.32672	0.407867
gi|304560708	putative phage Rz1 lytic protein [Edwardsiella tarda FL6-60]	1	24.65	0.920839	1.58564e+06	1.22894e+06	1.3795e+06	1.23314e+06	1.69933e+06	1.23095e+06	0.777691	1.38276	0.892313	1.01759	0.0251552
gi|267983172	delta-aminolevulinic acid dehydratase [Edwardsiella tarda EIB202]	2	104.16	0.922905	83467.7	94752.6	92515.8	68031.2	126966	79850.8	0.81506	1.33998	0.863105	1.00605	0.00869831
gi|267985815	chaperone protein [Edwardsiella tarda EIB202]	6	193.04	0.928577	393226	395322	465356	391920	457196	395195	0.996679	1.15652	0.84923	1.00081	0.00116633
gi|267984461	glucose-6-phosphate 1-dehydrogenase [Edwardsiella tarda EIB202]	2	68.73	0.953535	25106.1	26113.1	28673.5	20408.7	26116.9	34267.2	0.812899	1.00015	1.19508	1.00271	0.00390372
gi|291091430	Sigma-54 interaction domain protein [Edwardsiella tarda ATCC 23685]	1	16.4	0.955987	116490	90509.5	78234.8	105630	95210.5	79994.8	0.906777	1.05194	1.0225	0.993737	-0.00906345
gi|40287636	EvpA [Edwardsiella tarda]	5	181.2	0.959985	965261	1.37631e+06	1.07174e+06	1.21183e+06	1.10323e+06	1.04577e+06	1.25544	0.801587	0.975762	1.01093	0.0156827
gi|267986151	ribosomal protein L11 methyltransferase [Edwardsiella tarda EIB202]	1	109.57	0.960674	64800	74648.1	75785.2	92022.8	56142.6	72664.5	1.4201	0.752098	0.958822	1.04367	0.061672
gi|267985972	global DNA-binding transcriptional dual regulator H-NS [Edwardsiella tarda EIB202]	1	22.45	0.96845	55487	38804.9	48211.9	33550.1	47218.2	67431.5	0.604648	1.21681	1.39865	1.07337	0.102147
gi|267983808	aminoacyl-histidine dipeptidase [Edwardsiella tarda EIB202]	9	353.32	0.971621	1.07136e+06	939515	984409	831433	1.02542e+06	1.17656e+06	0.776053	1.09143	1.19519	1.02089	0.0298321
gi|267983190	50S ribosomal protein L11 [Edwardsiella tarda EIB202]	4	140.06	0.972555	3.47387e+06	3.6455e+06	4.1733e+06	4.59102e+06	3.18823e+06	3.65846e+06	1.32159	0.874564	0.876636	1.02426	0.0345847
gi|117935930	major fimbrial subunit protein [Edwardsiella tarda]	1	79.06	0.974953	254145	195307	292165	249594	190911	309985	0.98209	0.977489	1.061	1.00686	0.00986076
gi|267985218	hypothetical protein ETAE_2212 [Edwardsiella tarda EIB202]	1	26.07	0.977754	42174.6	28291.7	47600.3	22626.2	44749.4	57718.8	0.536488	1.58172	1.21257	1.11026	0.150896
gi|267983302	lysine decarboxylase 1 [Edwardsiella tarda EIB202]	1	155.73	0.979192	29092.1	17657.1	26817.3	27016	14284.3	34796.9	0.928637	0.808985	1.29755	1.01172	0.0168163
gi|267985725	pyridoxal phosphate biosynthetic protein [Edwardsiella tarda EIB202]	2	97.75	0.979748	107399	130585	145728	118793	107362	162248	1.1061	0.822157	1.11336	1.01387	0.0198742
gi|238551759	topoisomerase IV [Edwardsiella tarda]	1	97.1	0.981112	3763.01	13190.5	2988.67	5201.59	6464.7	4255.41	1.3823	0.490102	1.42385	1.09875	0.135862
gi|291091530	hypothetical protein EDWATA_00864, partial [Edwardsiella tarda ATCC 23685]	1	21.99	0.982711	856863	824142	777938	918952	627228	944246	1.07246	0.761068	1.21378	1.01577	0.0225728
gi|267986568	Type IV secretory pathway component [Edwardsiella tarda EIB202]	1	17.26	0.99148	100753	168433	104524	238592	116975	62651.2	2.3681	0.694492	0.599395	1.22066	0.287663
gi|312192384	antirestriction protein [Edwardsiella tarda]	1	33.06	0.995669	2.09583e+06	1.1426e+06	1.73228e+06	1.34599e+06	1.44833e+06	2.13642e+06	0.642225	1.26757	1.2333	1.0477	0.0672209
gi|291089171	MucB/RseB family protein [Edwardsiella tarda ATCC 23685]	2	32.71	0.995834	974325	1.34008e+06	1.00817e+06	1.2953e+06	974936	1.04007e+06	1.32943	0.72752	1.03164	1.02953	0.0419875
