# Supplementary material for: BING, a novel antimicrobial peptide isolated from Japanese medaka plasma, targets bacterial envelope stress response by suppressing cpxR expression
Source: Sci Rep. 2021 Jun 9;11:12219. doi: 10.1038/s41598-021-91765-4 (PMC8190156; doi:10.1038/s41598-021-91765-4)
Supplement: Supplementary file 2 — Supplementary Dataset 2. [file 41598_2021_91765_MOESM2_ESM.xlsx]

## Sheet: proteins with signifant changes
		Supplementary dataset 2: Protein expression in BING-treated Edwardsiella tarda
Accession No. (Gi)	Description	gene	Confidence score (>15)	Anova (p)	Unique peptides	fold change (ET/EC)	log2 (foldchange)	biological process	species
267983756	ribosome recycling factor	frr	197.52	2.15442e-06	2	0.0235023	-5.41106	translation	Edwardsiella tarda EIB202
291088826	ribosomal protein L30	rpmD	190.95	0.000206617	6	0.0560194	-4.15793	translation	Edwardsiella tarda ATCC 23685
267985142	major cold shock protein	cspI	172.01	4.14573e-06	3	0.0683964	-3.86994	transcription	Edwardsiella tarda EIB202
267985932	thiol:disulfide interchange protein	dsbC	86.69	0.000460874	2	0.0837763	-3.57731	response to oxidative stress	Edwardsiella tarda EIB202
267984900	histidine triad (HIT) protein	ETAE_1892	66.89	0.000292342	2	0.0842016	-3.57001	nucleotide binding	Edwardsiella tarda EIB202
267983620	peptidyl-prolyl cis-trans isomerase	surA	82.98	0.000732385	2	0.0910796	-3.45673	protein folding	Edwardsiella tarda EIB202
267986252	peptidyl-prolyl cis-trans isomerase A	ppiA	74.64	0.0002629	3	0.0945452	-3.40285	protein folding	Edwardsiella tarda EIB202
291088486	cytochrome b562	EDWATA_03983	164.83	2.66678e-05	4	0.126163	-2.98664	heme metablic process	Edwardsiella tarda ATCC 23685
267984552	amino-acid ABC transporter periplasmic component	ETAE_1540	442.2	6.87295e-05	8	0.127152	-2.97537	other transporters	Edwardsiella tarda EIB202
291090525	head to-tail joining protein W	EDWATA_01887	46.31	5.36873e-05	2	0.158366	-2.65866	viral life cycle	Edwardsiella tarda ATCC 23685
267984566	cold shock protein	cspC1	176.97	0.000637595	3	0.167579	-2.57709	transcription	Edwardsiella tarda EIB202
267984041	adenylate kinase	adk	201.54	0.0010674	4	0.181311	-2.46347	ATP binding	Edwardsiella tarda EIB202
267983117	thioredoxin domain-containing protein	trxA	185.25	0.00023283	4	0.208782	-2.25993	response to oxidative stress	Edwardsiella tarda EIB202
267985176	old-shock domain family protein	cspG	197.39	7.01584e-05	4	0.226559	-2.14204	transcription	Edwardsiella tarda EIB202
267983347	putative electron transport protein	ykgF	36.6	0.000798208	2	0.240722	-2.05456	Fe-S cluster	Edwardsiella tarda EIB202
267983504	deoxyribose-phosphate aldolase	deoC	638.96	0.000136639	8	0.244944	-2.02947	carbohydrate metabolic process	Edwardsiella tarda EIB202
267986242	FKBP-type peptidyl-prolyl cis-trans isomerase (rotamase)	fkpA	539.82	8.2801e-05	10	0.254035	-1.9769	protein folding	Edwardsiella tarda EIB202
267985109	50S ribosomal protein L32	rpmF	245.89	0.000191735	6	0.256776	-1.96142	translation	Edwardsiella tarda EIB202
267985579	translocation protein	tolB2	225.48	0.000148191	5	0.274045	-1.86752	other enzyme activities	Edwardsiella tarda EIB202
267983350	translation elongation factor P	efp	95.06	0.000794018	2	0.290928	-1.78127	translation	Edwardsiella tarda EIB202
267985704	peptidyl-prolyl cis-trans isomerase B (rotamase B)	ppiB	127.8	0.000130961	5	0.29289	-1.77157	protein folding	Edwardsiella tarda EIB202
267985954	ribose-5-phosphate isomerase A	rpiA	95.07	0.000307926	2	0.314552	-1.66863	carbohydrate metabolic process	Edwardsiella tarda EIB202
267983414	transcription elongation factor	greA	94.38	0.00513889	3	0.33159	-1.59253	transcription	Edwardsiella tarda EIB202
267984867	thiol peroxidase	tpx	447.28	8.76826e-05	10	0.333262	-1.58527	response to oxidative stress	Edwardsiella tarda EIB202
267983086	ribosomal protein L33	rpmG	138.05	0.00282354	4	0.337996	-1.56492	translation	Edwardsiella tarda EIB202
267984146	glucose-specific PTS system component	crr	71.85	0.00323845	2	0.35734	-1.48463	carbohydrate metabolic process	Edwardsiella tarda EIB202
304560024	SSU ribosomal protein s16p	rpsP	187.65	0.00259861	4	0.380823	-1.39281	translation	Edwardsiella tarda FL6-60
267986257	tryptophanyl-tRNA synthetase	trpS2	102.9	0.00749707	2	0.416804	-1.26256	tRNA modification	Edwardsiella tarda EIB202
267985161	metallo-beta-lactamase superfamily protein	ETAE_2155	60.01	0.00647155	2	0.435651	-1.19875	metal ion binding	Edwardsiella tarda EIB202
267983424	ribosome-binding factor A	rbfA	60.75	0.00712323	2	0.436995	-1.19431	response to DNA damage	Edwardsiella tarda EIB202
267983588	transaldolase B	talB	572.7	3.34912e-05	12	0.437821	-1.19159	carbohydrate metabolic process	Edwardsiella tarda EIB202
267985881	tRNA pseudouridine synthase D	truD	59.58	0.026671	2	0.463331	-1.10988	RNA binding	Edwardsiella tarda EIB202
267983404	malate/lactate dehydrogenase	mdh	412.92	0.000215593	11	0.469844	-1.08975	TCA cycle	Edwardsiella tarda EIB202
267986463	phosphoglyceromutase	gpmI	82.96	0.000138472	4	0.472726	-1.08092	carbohydrate metabolic process	Edwardsiella tarda EIB202
38016008	fimbrial protein	etfD	81.53	0.0140914	2	0.480385	-1.05774	cell adhesion	Edwardsiella tarda
267985937	glycine cleavage T protein	ETAE_2933	66.73	0.020353	2	0.502995	-0.991385	Fe-S cluster	Edwardsiella tarda EIB202
267985802	GTP-binding protein	engA	78.21	0.014499	2	1.99824	0.998728	ribosome biogenesis	Edwardsiella tarda EIB202
267986209	50S ribosomal protein L17	rplQ	199.56	0.0128239	5	2.00853	1.00614	translation	Edwardsiella tarda EIB202
291090692	pseudouridylate synthase	EDWATA_01727	126.41	8.70687e-05	5	2.00901	1.00648	RNA binding	Edwardsiella tarda ATCC 23685
267983329	aspartate ammonia-lyase	aspA	234.78	2.45927e-06	8	2.02228	1.01598	TCA cycle	Edwardsiella tarda EIB202
267986232	30S ribosomal protein S10	rpsJ	367.71	0.0168751	8	2.03072	1.02199	translation	Edwardsiella tarda EIB202
267984414	ribose-phosphate pyrophosphokinase	prsA	225.86	0.00496191	3	2.06042	1.04294	protein folding	Edwardsiella tarda EIB202
267985653	D-alanyl-D-alanine carboxypeptidase fraction A	dacA	82.39	0.00215008	3	2.06459	1.04585	peptidoglycan biosynthetic process	Edwardsiella tarda EIB202
38016007	fimbrial usher protein	etfC	79.99	0.0332362	3	2.07039	1.0499	cell adhesion	Edwardsiella tarda
267986222	50S ribosomal protein L14	rplN	318.32	0.000885718	4	2.08344	1.05897	translation	Edwardsiella tarda EIB202
267986235	30S ribosomal protein S7	rpsG	529.17	0.00231228	13	2.1313	1.09174	translation	Edwardsiella tarda EIB202
267985327	phosphopyruvate hydratase	eno	165.95	2.22832e-05	5	2.17012	1.11777	magnesium ion binding	Edwardsiella tarda EIB202
267985772	ABC transporter, substrate binding protein	ETAE_2768	39.69	0.00158748	2	2.17302	1.1197	metal ion binding	Edwardsiella tarda EIB202
267985730	GTP-binding protein	lepA	67.74	0.00341061	2	2.18613	1.12838	translation	Edwardsiella tarda EIB202
451314103	chromosome partition protein MukE	#N/A	95.58	0.00996797	3	2.19005	1.13097	cell division	Edwardsiella tarda ATCC 15947 = NBRC 105688
267984665	putative solute/DNA competence effector	proQ	151.2	0.00464059	2	2.21815	1.14935	gene expression	Edwardsiella tarda EIB202
267983419	phosphoglucosamine mutase	glmM	54.26	0.00234633	2	2.25653	1.17411	magnesium ion binding	Edwardsiella tarda EIB202
267985105	3-ketoacyl-(acyl-carrier-protein) reductase	fabG2	244.51	0.00582689	5	2.26321	1.17837	fatty acid biosynthetic process	Edwardsiella tarda EIB202
267984332	regulatory protein	pgtC	41.8	0.00933671	2	2.46622	1.3023	metal ion binding	Edwardsiella tarda EIB202
267984007	protease subunit of ATP-dependent Clp protease	clpP	79.14	0.000650625	3	2.50439	1.32446	response to stress	Edwardsiella tarda EIB202
267983707	tRNA nucleotidyltransferase/poly(A) polymerase	pcnB	97.91	0.00118682	4	2.52335	1.33534	transcription	Edwardsiella tarda EIB202
267985836	lipoprotein	yfiO	122.97	0.00159399	4	2.64565	1.40362	outer membrane assembly	Edwardsiella tarda EIB202
291088840	ribosomal protein S19	rpsS	123.83	0.000479156	3	2.68452	1.42466	translation	Edwardsiella tarda ATCC 23685
267983753	30S ribosomal protein S2	rpsB	429.43	0.000333722	11	2.68639	1.42567	translation	Edwardsiella tarda EIB202
267984532	ferritin Dps family protein	ETAE_1520	49.13	0.00425431	2	2.69115	1.42822	response to stress	Edwardsiella tarda EIB202
267984755	pyridine nucleotide transhydrogenase	pntB	38.29	0.000651953	2	2.73942	1.45387	response to oxidative stress	Edwardsiella tarda EIB202
267983161	uridine phosphorylase	udp	44.48	0.0414171	2	2.86483	1.51845	response to DNA damage	Edwardsiella tarda EIB202
304559083	LSU ribosomal protein L20p	rplT	266.17	1.04727e-05	7	2.8973	1.53471	translation	Edwardsiella tarda FL6-60
74474905	antigenic protein Et 76	et76	80.76	0.000111272	3	2.92485	1.54836	peptidoglycan biosynthetic process	Edwardsiella tarda
267983533	50S ribosomal protein L13	rplM	361.71	0.000363877	11	3.20029	1.6782	translation	Edwardsiella tarda EIB202
267984216	UDP-glucose 6-dehydrogenase	ugd	64.29	0.00801753	2	3.66634	1.87434	carbohydrate metabolic process	Edwardsiella tarda EIB202
267985221	hydroxylamine reductase	hcp	51.55	0.000267406	3	3.6888	1.88315	Fe-S cluster	Edwardsiella tarda EIB202
267984821	50S ribosomal protein L35	rpmI	64.65	0.00547459	2	3.87442	1.95398	translation	Edwardsiella tarda EIB202
267983426	30S ribosomal protein S15	rpsO	140.64	0.000852799	5	3.97353	1.99042	translation	Edwardsiella tarda EIB202
267986227	50S ribosomal protein L22	rplV	254.55	1.05274e-06	7	4.73509	2.24339	translation	Edwardsiella tarda EIB202
267984040	heat shock protein 90	htpG	490.7	0.000499234	12	4.85376	2.2791	response to stress	Edwardsiella tarda EIB202
25989446	glutamate decarboxylase	gadB	99.89	0.000822335	4	6.15026	2.62065	amino acid synthesis	Edwardsiella tarda
267983027	molecular chaperone (small heat shock protein)	ibpB	70.4	0.000732546	2	6.29355	2.65387	response to stress	Edwardsiella tarda EIB202
267985148	flagellar biosynthesis/type III secretory pathway lipoprotein	fliF	35.83	0.00387634	2	16.8151	4.07169	cell motility	Edwardsiella tarda EIB202
267983991	riboflavin synthase beta-chain	ribH	128.15	0.000413774	3	26.6229	4.73459	other enzyme activities	Edwardsiella tarda EIB202
267983530	trypsin-like serine protease	degQ	49.37	2.79628e-05	2	30.9949	4.95396	protein folding	Edwardsiella tarda EIB202
